# Supplementary material for: Temporal development of the gut microbiome in early childhood from the TEDDY study
Source: Nature. 2018 Oct 24;562(7728):583–8. doi: 10.1038/s41586-018-0617-x (PMC6415775; doi:10.1038/s41586-018-0617-x)
Supplement: Supplementary file 3 — EnvFit P values for significant covariates determined by NMDS based on Bray-Curtis dissimilarity distance for each dataset. [file 41586_2018_617_MOESM3_ESM.xlsx]

## Sheet: Caption
Supplementary Data Table 1. EnvFit P values for significant covariates determined by NMDS based on Bray-Curtis dissimilarity distance for each dataset
Sheet	Description
Genera-16S rRNA gene sequencing	Contains the FDR adjusted P values for each covariated tested using the 16S rRNA gene sequencing data, performed at the genus level
Species-metagenomics	Contains the FDR adjusted P values for each covariated tested using the metagenomics data, performed at the species level
Functional modules-metagenomics	Contains the FDR adjusted P values for each covariated tested using the metagenomics data, performed at the KEGG Module level
Variable	Grouping
Maternal BMI*	Underweight, Normal, Overweight, Obese, NA
Maternal pregnancy wtgain*	Low, Normal, High
Maternal diabetes medication*	Yes, No
Maternal diabetes*	T1D, T2D, Gestational, None
Maternal preeclampsia*	Yes, No
Maternal probioic*	Yes, No
Birth mode	Caesarian, Vaginal
Preterm (<37 weeks)	Yes, No
Geographical location	Colorado, Finland, Georgia, Germany, Sweden, Washington
Sex	Male, Female
Breastmilk status	No_BM_Ever, Exclusive, Some_BM, After_BM
Solid food status	Before, After
Probiotic	Before, During, After, Never
Vitamin D	Before, During, After, Never
Antibiotics	Before, During, After, Never
Household siblings	Before, During, After, Never
Household furry pets	Before, During, After, Never
Lives on farm with animals	Before, During, After, Never
Daycare exposure	Yes, No
Celiac disease	Yes, No
Any chronic disease/disorder	Before, During, After, Never
Any acute disease/disorder	Before, During, After, Never
*Maternal variables relate to during pregnancy

## Sheet: Genera-16S rRNA gene sequencing
FDR adjusted P values for each covariated tested using the 16S rRNA gene sequencing data, performed at the genus level
Month	3 to 6	7 to 10	11 to 14	15 to 18	19 to 22	23 to 26	27 to 30	31 to 40
Number of samples	810	800	647	543	440	336	273	220
Maternal BMI	0.0144571	0.0518571	0.16104	0.600307	0.808744	0.626707	0.385825	0.931124
Maternal pregnancy wtgain	0.386165	0.536221	0.531929	0.2717	0.9608	0.9377	1	0.40535
Maternal diabetes medication	0.299017	0.1595	0.633253	0.766765	0.332829	0.8492	0.385825	0.9042
Maternal diabetes	0.456989	0.536221	0.9353	0.2717	0.5335	0.626707	0.385825	0.855525
Maternal preeclampsia	0.07062	0.536221	0.444033	0.506786	0.466889	0.426171	0.52074	0.931124
Maternal probioic	0.665326	0.536221	0.235889	0.00605	0.332829	0.35024	0.872457	0.40535
Birth mode	0.0011	0.536221	0.555225	0.921433	0.922952	0.626707	0.965922	0.9042
Preterm (<37 weeks)	0.0525556	0.794	0.72809	0.9917	0.5335	0.90431	0.5654	0.931124
Geographical location	0.00366667	0.000733333	0.0011	0.0011	0.0022	0.0583	0.0924	0.855525
Sex	0.830238	0.1595	0.444033	0.506786	0.5335	0.426171	0.385825	0.931124
Breastmilk status	0.0011	0.000733333	0.0011	0.2717	0.466889	0.626707	0.385825	0.855525
Solid food status	0.2472	0.000733333	0.531929	0.9917	0.691835	0.680044	1	1
Probiotic	0.0525556	0.0146667	0.15345	0.04004	0.0275	0.209733	0.0594	0.9042
Vitamin D	0.0055	0.1595	0.555225	0.9917	0.642987	0.9377	0.965922	0.1727
Antibiotics	0.386165	0.536221	0.590894	0.00146667	0.11165	0.0583	0.52074	0.913
Household siblings	0.01144	0.0033	0.0022	0.0011	0.332829	0.676565	0.385825	0.9042
Household furry pets	0.0121	0.01408	0.235889	0.3288	0.5654	0.626707	0.872457	0.931124
Lives on farm with animals	0.386165	0.536221	0.235889	0.2717	0.0887333	0.35024	0.965922	0.0154
Daycare exposure	0.386165	0.536221	0.444033	0.33495	0.682963	0.626707	1	0.931124
Celiac disease	0.386165	0.536221	0.633253	0.2717	0.922952	0.626707	0.965922	0.931124
Any chronic disease/disorder	0.78463	0.794	0.737	0.9917	0.922952	0.626707	1	0.855525
Any acute disease/disorder	0.927	0.66715	0.235889	0.7392	0.642987	0.6358	0.7755	0.931124

## Sheet: Species-metagenomics
FDR adjusted P values for each covariated tested using the metagenomics data, performed at the species level
Month	3 to 6	7 to 10	11 to 14	15 to 18	19 to 22	23 to 26	27 to 30	31 to 40
Number of samples	721	710	575	487	397	315	247	202
Maternal BMI	0.442567	0.50842	0.897417	0.1892	0.559379	0.5038	0.556967	0.96602
Maternal pregnancy wtgain	0.7159	0.786552	0.9861	0.83611	0.559379	0.5038	0.882779	0.748
Maternal diabetes medication	0.699947	0.786552	0.967492	0.731912	0.515075	0.5038	0.71852	0.96602
Maternal diabetes	0.699947	0.595523	0.9861	0.156933	0.515075	0.4976	0.556967	0.748
Maternal preeclampsia	0.0187	0.9594	0.6958	0.647289	0.515075	0.5038	0.398514	0.96602
Maternal probioic	0.7159	0.604371	0.3454	0.6424	0.515075	0.5038	0.556967	0.96602
Birth mode	0.0055	0.00935	0.0154	0.1859	0.515075	0.13684	0.488889	0.983924
Preterm (<37 weeks)	0.69432	0.71632	0.9861	0.736756	0.515075	0.93	0.882779	0.96602
Geographical location	0.61732	0.000733333	0.0011	0.0308	0.1859	0.0671	0.0506	0.96602
Sex	0.7159	0.022	0.253	0.68288	0.515075	0.13684	0.33264	0.96602
Breastmilk status	0.0022	0.000733333	0.0011	0.562886	0.515075	0.4976	0.488889	0.96602
Solid food status	0.0187	0.000733333	0.253	0.736756	0.77044	0.644356	1	1
Probiotic	0.61732	0.595523	0.53416	0.731912	0.515075	0.4976	0.2739	0.935733
Vitamin D	0.07216	0.786552	0.9861	0.83611	0.1859	0.13684	0.33264	0.96602
Antibiotics	0.69432	0.3762	0.9861	0.312767	0.515075	0.0671	0.351633	0.96602
Household siblings	0.699947	0.022	0.011	0.0176	0.515075	0.4976	0.661692	0.96602
Household furry pets	0.69432	0.3058	0.9861	0.731912	0.9774	0.794829	0.33264	0.96602
Lives on farm with animals	0.69432	0.5774	0.9861	0.731912	0.515075	0.74745	0.847137	0.96602
Daycare exposure	0.699947	0.731638	0.53416	0.731912	0.515075	0.4976	0.71852	0.96602
Celiac disease	0.61732	0.453689	0.9861	0.94359	0.826886	0.644356	0.882779	0.96602
Any chronic disease/disorder	0.69432	0.786552	0.9861	0.9898	0.515075	0.74745	1	0.96602
Any acute disease/disorder	0.61732	0.786552	0.2662	0.731912	0.559379	0.4976	0.98296	0.96602

## Sheet: Functional modules-metagenomics
FDR adjusted P values for each covariated tested using the metagenomics data, performed at the KEGG Module level
Month	3 to 6	7 to 10	11 to 14	15 to 18	19 to 22	23 to 26	27 to 30	31 to 40
Number of samples	721	710	575	487	397	315	247	202
Maternal BMI	0.6458	0.93291	0.488	0.95359	0.71148	0.624916	0.91289	1
Maternal pregnancy wtgain	0.922429	0.922965	0.8787	0.928675	0.71148	0.624916	0.91289	0.64295
Maternal diabetes medication	0.922429	0.922965	0.8787	0.95359	0.618062	0.247775	0.92159	0.7216
Maternal diabetes	0.789556	0.964648	0.8787	0.6072	0.618062	0.148971	0.91289	0.7216
Maternal preeclampsia	0.26345	0.922965	0.474257	0.95359	0.618062	0.09064	0.91289	0.78364
Maternal probioic	0.789556	0.9948	0.584523	0.70092	0.618062	0.09064	0.91289	0.64295
Birth mode	0.60148	0.922965	0.680387	0.6072	0.71148	0.0562	0.91289	1
Preterm (<37 weeks)	0.27148	0.922965	0.488	0.6292	0.49885	0.624916	0.91289	0.7216
Geographical location	0.26345	0.922965	0.1012	0.6292	0.618062	0.624916	0.91289	0.7216
Sex	0.774217	0.922965	0.488	0.95359	0.618062	0.624916	0.91289	0.64295
Breastmilk status	0.0022	0.0022	0.0022	0.63635	0.618062	0.624916	0.91289	1
Solid food status	0.278143	0.1089	0.474257	0.928675	0.618062	0.624916	1	1
Probiotic	0.278143	0.93291	0.488	0.6292	0.71148	0.09064	0.91289	0.64295
Vitamin D	0.517825	0.922965	0.474257	0.6292	0.618062	0.624916	0.91289	0.72446
Antibiotics	0.26345	0.922965	0.8787	0.668067	0.49885	0.289667	0.91289	1
Household siblings	0.789556	0.922965	0.474257	0.9016	0.49885	0.148971	0.91289	0.72446
Household furry pets	0.531178	0.93291	0.8787	0.928675	0.9296	0.68145	0.91289	1
Lives on farm with animals	0.922429	0.922965	0.5753	1	0.49885	0.771048	0.91289	0.78364
Daycare exposure	0.9978	0.922965	0.474257	0.928675	0.618062	0.624916	0.91289	0.78364
Celiac disease	0.789556	0.922965	0.8787	0.6072	0.618062	0.8601	0.91289	0.78364
Any chronic disease/disorder	0.789556	0.922965	0.8787	1	0.773038	0.0682	0.91289	1
Any acute disease/disorder	0.789556	0.922965	0.5896	0.928675	0.618062	0.624916	0.91289	0.7418
