# Supplementary material for: Temporal development of the gut microbiome in early childhood from the TEDDY study
Source: Nature. 2018 Oct 24;562(7728):583–8. doi: 10.1038/s41586-018-0617-x (PMC6415775; doi:10.1038/s41586-018-0617-x)
Supplement: Supplementary file 4 — MaAsLin P values for significant taxa for 16S rRNA gene sequencing (genus level taxa) and metagenomic sequencing (species level taxa and metabolic modules). Mixed effects linear models using a variance-stabilizing arcsin square root transform on relative abundances were used to determine the significance. P values were adjusted for multiple comparisons using the Benjamini-Hochberg false discovery rate (FDR) method. [file 41586_2018_617_MOESM4_ESM.xlsx]

## Sheet: Caption
Supplementary Table 2. MaAsLin P values for significant taxa for 16S rRNA gene sequencing
Sheet	Descrption
Genus-16S rRNA sequencing	Contain associations between microbial genera and the outcome, based on 16S rRNA gene sequencing
Species-metagenomics	Contain associations between microbial species and the outcome, based on metagenomics
Modules-metagenomics	Contain associations between microbial modules and the outcome, based on metagenomics
Columns of these sheets are described below:
Column	Explanation
Time point	The time point (month range) used in the analysis
Variable	The covariate being tested
Feature	The microbial genera, species, or pathway implicated in the association
Outcome	The outcome of the association (indicated the direction together with the sign of the effect size)
Coefficient	The fixed effect coefficient (obtained from the linear model) of the effect for the given outcome
N	number of samples used in this comparison
N not 0	number of samples with values > 0 used in this comparison (applies only for taxonomies)
P value	nominal p-value for the given association
Q value	FDR corrected p-value, q-value, for the given association

## Sheet: Genus-16S rRNA sequencing
Associations between microbial genera and the outcome, based on 16S rRNA gene sequencing
Time point	Variable	Feature	Value	Coefficient	N	N not 0	P value	Q value
3to6	Birth mode	Bacteria|Bacteroidetes|Bacteroidia|Bacteroidales|Bacteroidaceae|Bacteroides	Vaginal	0.0953454	810	538	8.37826e-09	7.57911e-07
3to6	Birth mode	Bacteria|Actinobacteria|Coriobacteriia|Coriobacteriales|Coriobacteriaceae|Collinsella	Vaginal	0.014531	810	257	8.72981e-05	0.00366652
3to6	Birth mode	Bacteria|Firmicutes|Clostridia|Clostridiales|Clostridiaceae_1|Clostridium_sensu_stricto_1	Vaginal	-0.0136133	810	529	0.00160917	0.0450569
3to6	Birth mode	Bacteria|Bacteroidetes|Bacteroidia|Bacteroidales|Porphyromonadaceae|Parabacteroides	Vaginal	0.0146175	810	86	0.00251741	0.0604178
3to6	Breastmilk status	Bacteria|Firmicutes|Clostridia|Clostridiales|Peptostreptococcaceae|Intestinibacter	Exclusive	-0.049772	810	405	7.16237e-29	1.26344e-25
3to6	Breastmilk status	Bacteria|Firmicutes|Clostridia|Clostridiales|Peptostreptococcaceae|Romboutsia	Exclusive	-0.0118956	810	247	8.62001e-12	5.06857e-09
3to6	Breastmilk status	Bacteria|Firmicutes|Erysipelotrichia|Erysipelotrichales|Erysipelotrichaceae|_Clostridium_innocuum_group	Exclusive	-0.0124353	810	222	2.83685e-11	1.42977e-08
3to6	Breastmilk status	Bacteria|Firmicutes|Clostridia|Clostridiales|Lachnospiraceae|Tyzzerella_4	Exclusive	-0.00562882	810	196	1.4113e-09	4.14921e-07
3to6	Breastmilk status	Bacteria|Firmicutes|Erysipelotrichia|Erysipelotrichales|Erysipelotrichaceae|Erysipelatoclostridium	Exclusive	-0.0560667	810	428	4.94881e-08	1.16396e-05
3to6	Breastmilk status	Bacteria|Firmicutes|Clostridia|Clostridiales|Lachnospiraceae|_Ruminococcus_gnavus_group	Exclusive	-0.0611541	810	523	5.35133e-08	1.17997e-05
3to6	Breastmilk status	Bacteria|Firmicutes|Clostridia|Clostridiales|Ruminococcaceae|Flavonifractor	Exclusive	-0.007292	810	197	8.83179e-08	1.73103e-05
3to6	Breastmilk status	Bacteria|Actinobacteria|Actinobacteria|Bifidobacteriales|Bifidobacteriaceae|Bifidobacterium	Exclusive	0.217395	810	785	1.33978e-06	0.000236337
3to6	Breastmilk status	Bacteria|Firmicutes|Bacilli|Bacillales|Staphylococcaceae|Staphylococcus	Exclusive	0.0125179	810	389	4.68313e-06	0.000718351
3to6	Breastmilk status	Bacteria|Firmicutes|Clostridia|Clostridiales|Lachnospiraceae|Lachnoclostridium	Exclusive	-0.00952639	810	289	8.13606e-05	0.00897
3to6	Breastmilk status	Bacteria|Proteobacteria|Gammaproteobacteria|Pasteurellales|Pasteurellaceae|Haemophilus	Exclusive	0.0103139	810	254	0.000148031	0.0149215
3to6	Breastmilk status	Bacteria|Firmicutes|Bacilli|Lactobacillales|Lactobacillaceae|Lactobacillus	Exclusive	0.0311895	810	438	0.000433349	0.0399445
3to6	Breastmilk status	Bacteria|Actinobacteria|Actinobacteria|Micrococcales|Micrococcaceae|Rothia	Exclusive	0.00530371	810	235	0.000441563	0.0399445
3to6	Breastmilk status	Bacteria|Firmicutes|Clostridia|Clostridiales|Lachnospiraceae|Sellimonas	Exclusive	-0.0121488	810	128	0.000594682	0.0469366
3to6	Breastmilk status	Bacteria|Firmicutes|Clostridia|Clostridiales|Clostridiaceae_1|Clostridium_sensu_stricto_1	Exclusive	-0.0217009	810	529	0.000654459	0.0501942
3to6	Breastmilk status	Bacteria|Firmicutes|Clostridia|Clostridiales|Lachnospiraceae|Hungatella	Exclusive	-0.00271142	810	160	0.000811409	0.0596385
3to6	Breastmilk status	Bacteria|Firmicutes|Bacilli|Lactobacillales|Enterococcaceae|Enterococcus	Exclusive	-0.0436793	810	678	0.00129288	0.0877171
3to6	Breastmilk status	Bacteria|Proteobacteria|Gammaproteobacteria|Enterobacteriales|Enterobacteriaceae|Enterobacter	Exclusive	-0.0312791	810	544	0.00276687	0.162692
3to6	Breastmilk status	Bacteria|Firmicutes|Clostridia|Clostridiales|Peptostreptococcaceae|Intestinibacter	Some_BM	-0.0427123	810	405	1.91575e-35	6.75877e-32
3to6	Breastmilk status	Bacteria|Firmicutes|Clostridia|Clostridiales|Peptostreptococcaceae|Romboutsia	Some_BM	-0.0127988	810	247	2.10904e-21	2.48023e-18
3to6	Breastmilk status	Bacteria|Firmicutes|Erysipelotrichia|Erysipelotrichales|Erysipelotrichaceae|_Clostridium_innocuum_group	Some_BM	-0.0109515	810	222	2.01234e-14	1.77488e-11
3to6	Breastmilk status	Bacteria|Firmicutes|Erysipelotrichia|Erysipelotrichales|Erysipelotrichaceae|Erysipelatoclostridium	Some_BM	-0.0551423	810	428	1.86067e-12	1.31289e-09
3to6	Breastmilk status	Bacteria|Actinobacteria|Actinobacteria|Bifidobacteriales|Bifidobacteriaceae|Bifidobacterium	Some_BM	0.218655	810	785	1.0629e-10	4.68739e-08
3to6	Breastmilk status	Bacteria|Firmicutes|Clostridia|Clostridiales|Lachnospiraceae|_Ruminococcus_gnavus_group	Some_BM	-0.053754	810	523	2.98537e-10	1.17027e-07
3to6	Breastmilk status	Bacteria|Firmicutes|Clostridia|Clostridiales|Ruminococcaceae|Flavonifractor	Some_BM	-0.00645935	810	197	4.56844e-10	1.61174e-07
3to6	Breastmilk status	Bacteria|Firmicutes|Clostridia|Clostridiales|Lachnospiraceae|Tyzzerella_4	Some_BM	-0.00437817	810	196	6.76315e-10	2.16913e-07
3to6	Breastmilk status	Bacteria|Firmicutes|Bacilli|Lactobacillales|Lactobacillaceae|Lactobacillus	Some_BM	0.0384229	810	438	9.73956e-09	2.45437e-06
3to6	Breastmilk status	Bacteria|Firmicutes|Clostridia|Clostridiales|Clostridiaceae_1|Clostridium_sensu_stricto_1	Some_BM	-0.0239615	810	529	7.63833e-08	1.58518e-05
3to6	Breastmilk status	Bacteria|Firmicutes|Clostridia|Clostridiales|Lachnospiraceae|Blautia	Some_BM	-0.00530206	810	308	2.71158e-07	5.03498e-05
3to6	Breastmilk status	Bacteria|Firmicutes|Clostridia|Clostridiales|Lachnospiraceae|Lachnoclostridium	Some_BM	-0.00879657	810	289	1.93617e-06	0.000310491
3to6	Breastmilk status	Bacteria|Firmicutes|Clostridia|Clostridiales|Lachnospiraceae|Hungatella	Some_BM	-0.00269931	810	160	1.12995e-05	0.00162198
3to6	Breastmilk status	Bacteria|Firmicutes|Bacilli|Bacillales|Staphylococcaceae|Staphylococcus	Some_BM	0.00819866	810	389	1.82207e-05	0.00239486
3to6	Breastmilk status	Bacteria|Proteobacteria|Gammaproteobacteria|Enterobacteriales|Enterobacteriaceae|Enterobacter	Some_BM	-0.0273472	810	544	0.000499258	0.0440345
3to6	Breastmilk status	Bacteria|Firmicutes|Clostridia|Clostridiales|Lachnospiraceae|Anaerostipes	Some_BM	-0.00493459	810	285	0.000514568	0.0442779
3to6	Breastmilk status	Bacteria|Proteobacteria|Gammaproteobacteria|Pasteurellales|Pasteurellaceae|Haemophilus	Some_BM	0.0065967	810	254	0.000572637	0.0469366
3to6	Breastmilk status	Bacteria|Firmicutes|Clostridia|Clostridiales|Lachnospiraceae|Lachnospiraceae_UCG_008	Some_BM	-0.00475034	810	456	0.000750035	0.0563005
3to6	Breastmilk status	Bacteria|Firmicutes|Clostridia|Clostridiales|Ruminococcaceae|Subdoligranulum	Some_BM	-0.00279452	810	215	0.00145277	0.096705
3to6	Breastmilk status	Bacteria|Firmicutes|Clostridia|Clostridiales|Lachnospiraceae|Roseburia	Some_BM	-0.00864701	810	83	0.00222826	0.140381
3to6	Breastmilk status	Bacteria|Firmicutes|Bacilli|Lactobacillales|Enterococcaceae|Enterococcus	Some_BM	-0.0286246	810	678	0.00266006	0.159063
3to6	Breastmilk status	Bacteria|Actinobacteria|Coriobacteriia|Coriobacteriales|Coriobacteriaceae|Collinsella	Some_BM	-0.01103	810	257	0.0029088	0.168233
3to6	Breastmilk status	Bacteria|Firmicutes|Clostridia|Clostridiales|Family_XI|Finegoldia	Some_BM	-0.00171392	810	121	0.00415397	0.222049
3to6	Geographical location	Bacteria|Firmicutes|Bacilli|Lactobacillales|Lactobacillaceae|Lactobacillus	Finland	0.0435411	810	438	3.20918e-05	0.00629
3to6	Geographical location	Bacteria|Actinobacteria|Actinobacteria|Corynebacteriales|Corynebacteriaceae|Corynebacterium_1	Finland	0.00420972	810	145	9.68654e-05	0.0158213
3to6	Geographical location	Bacteria|Actinobacteria|Actinobacteria|Actinomycetales|Actinomycetaceae|Actinomyces	Finland	0.0136428	810	594	0.00280441	0.238984
3to6	Geographical location	Bacteria|Actinobacteria|Actinobacteria|Actinomycetales|Actinomycetaceae|Actinomyces	Germany	0.0160936	810	594	0.00229891	0.207963
3to6	Geographical location	Bacteria|Actinobacteria|Actinobacteria|Corynebacteriales|Corynebacteriaceae|Corynebacterium_1	Sweden	0.0041304	810	145	7.60084e-05	0.0135433
3to6	Geographical location	Bacteria|Actinobacteria|Actinobacteria|Actinomycetales|Actinomycetaceae|Actinomyces	Sweden	0.0147301	810	594	0.000651251	0.0750854
3to6	Geographical location	Bacteria|Actinobacteria|Coriobacteriia|Coriobacteriales|Coriobacteriaceae|Collinsella	Sweden	0.0172294	810	257	0.00183185	0.17373
3to6	Geographical location	Bacteria|Firmicutes|Clostridia|Clostridiales|Ruminococcaceae|Flavonifractor	Sweden	-0.00441753	810	197	0.0027057	0.233963
3to6	Geographical location	Bacteria|Firmicutes|Bacilli|Bacillales|Family_XI|Gemella	Washington	-0.00544463	810	249	0.00143386	0.145364
3to6	Daycare exposure	Bacteria|Firmicutes|Clostridia|Clostridiales|Clostridiaceae_1|Clostridium_sensu_stricto_1	Yes	-0.0239579	810	529	0.0031648	0.0744361
3to6	Maternal probiotic	Bacteria|Firmicutes|Negativicutes|Selenomonadales|Veillonellaceae|Veillonella	Yes	0.0207441	810	522	0.00689391	0.142232
3to6	Household furry pets	Bacteria|Actinobacteria|Actinobacteria|Actinomycetales|Actinomycetaceae|Varibaculum	During	0.00356366	810	186	0.00249747	0.108779
3to6	Household furry pets	Bacteria|Actinobacteria|Actinobacteria|Bifidobacteriales|Bifidobacteriaceae|Bifidobacterium	During	-0.161908	810	785	0.00672357	0.233963
3to6	Household furry pets	Bacteria|Actinobacteria|Actinobacteria|Actinomycetales|Actinomycetaceae|Varibaculum	Never	0.00403114	810	186	0.000572064	0.0363647
3to6	Household siblings	Bacteria|Firmicutes|Negativicutes|Selenomonadales|Veillonellaceae|Veillonella	During	-0.0182621	810	522	2.7492e-05	0.00239486
3to6	Household siblings	Bacteria|Proteobacteria|Gammaproteobacteria|Enterobacteriales|Enterobacteriaceae|Enterobacter	During	-0.0334572	810	544	8.39048e-05	0.00636594
3to6	Household siblings	Bacteria|Firmicutes|Negativicutes|Selenomonadales|Veillonellaceae|Veillonella	Never	-0.0172343	810	522	0.000898022	0.0469366
3to6	Sex	Bacteria|Firmicutes|Clostridia|Clostridiales|Ruminococcaceae|Ruminiclostridium_5	Male	-0.00286693	810	163	0.00015096	0.00612168
3to6	Solid Food	Bacteria|Firmicutes|Negativicutes|Selenomonadales|Veillonellaceae|Veillonella	No_Solids	-0.0456579	810	522	1.11268e-06	0.000310491
3to6	Solid Food	Bacteria|Firmicutes|Negativicutes|Selenomonadales|Veillonellaceae|Veillonella	Vegetables_Only	-0.0291705	810	522	0.00219949	0.202078
3to6	Vitamin D	Bacteria|Actinobacteria|Actinobacteria|Micrococcales|Micrococcaceae|Rothia	During	-0.0218738	810	235	1.72404e-05	0.00162198
3to6	Vitamin D	Bacteria|Actinobacteria|Actinobacteria|Micrococcales|Micrococcaceae|Rothia	Never	-0.0198112	810	235	0.0002142	0.0148176
7to10	Antibiotics	Bacteria|Firmicutes|Clostridia|Clostridiales|Ruminococcaceae|Butyricicoccus	Never	-0.00379337	800	83	0.000320144	0.0452471
7to10	Birth mode	Bacteria|Bacteroidetes|Bacteroidia|Bacteroidales|Bacteroidaceae|Bacteroides	Vaginal	0.0846376	800	597	9.61969e-06	0.00101969
7to10	Birth mode	Bacteria|Firmicutes|Bacilli|Lactobacillales|Enterococcaceae|Enterococcus	Vaginal	-0.0165053	800	630	0.00281449	0.0967575
7to10	Breastmilk status	Bacteria|Firmicutes|Bacilli|Lactobacillales|Lactobacillaceae|Lactobacillus	Exclusive	0.0596855	800	320	0.00042037	0.0509055
7to10	Breastmilk status	Bacteria|Firmicutes|Bacilli|Lactobacillales|Lactobacillaceae|Lactobacillus	Some_BM	0.0246063	800	320	9.64566e-23	3.68078e-19
7to10	Breastmilk status	Bacteria|Firmicutes|Erysipelotrichia|Erysipelotrichales|Erysipelotrichaceae|_Clostridium_innocuum_group	Some_BM	-0.02015	800	446	1.37156e-14	2.61695e-11
7to10	Breastmilk status	Bacteria|Actinobacteria|Actinobacteria|Bifidobacteriales|Bifidobacteriaceae|Bifidobacterium	Some_BM	0.189799	800	771	2.53487e-14	3.22435e-11
7to10	Breastmilk status	Bacteria|Firmicutes|Clostridia|Clostridiales|Lachnospiraceae|Tyzzerella_4	Some_BM	-0.0195166	800	323	7.35179e-14	7.01361e-11
7to10	Breastmilk status	Bacteria|Firmicutes|Erysipelotrichia|Erysipelotrichales|Erysipelotrichaceae|Erysipelatoclostridium	Some_BM	-0.0615816	800	636	1.19327e-11	9.10702e-09
7to10	Breastmilk status	Bacteria|Firmicutes|Clostridia|Clostridiales|Peptostreptococcaceae|Romboutsia	Some_BM	-0.0268676	800	500	3.94824e-10	2.51108e-07
7to10	Breastmilk status	Bacteria|Firmicutes|Clostridia|Clostridiales|Peptostreptococcaceae|Intestinibacter	Some_BM	-0.021144	800	648	2.14847e-09	1.17122e-06
7to10	Breastmilk status	Bacteria|Firmicutes|Clostridia|Clostridiales|Lachnospiraceae|_Ruminococcus_gnavus_group	Some_BM	-0.0799411	800	690	7.01567e-09	3.34648e-06
7to10	Breastmilk status	Bacteria|Firmicutes|Clostridia|Clostridiales|Lachnospiraceae|Blautia	Some_BM	-0.0326736	800	422	3.48683e-08	1.47842e-05
7to10	Breastmilk status	Bacteria|Firmicutes|Clostridia|Clostridiales|Lachnospiraceae|Lachnoclostridium	Some_BM	-0.0228463	800	438	5.37002e-07	0.000186291
7to10	Breastmilk status	Bacteria|Firmicutes|Clostridia|Clostridiales|Lachnospiraceae|Hungatella	Some_BM	-0.0105371	800	281	4.01806e-06	0.00111307
7to10	Breastmilk status	Bacteria|Firmicutes|Clostridia|Clostridiales|Lachnospiraceae|Anaerostipes	Some_BM	-0.0203321	800	431	2.65882e-05	0.00507302
7to10	Breastmilk status	Bacteria|Firmicutes|Negativicutes|Selenomonadales|Veillonellaceae|Megasphaera	Some_BM	0.0026658	800	197	3.69972e-05	0.00641734
7to10	Breastmilk status	Bacteria|Actinobacteria|Coriobacteriia|Coriobacteriales|Coriobacteriaceae|Eggerthella	Some_BM	-0.00709783	800	464	6.9073e-05	0.0109826
7to10	Breastmilk status	Bacteria|Firmicutes|Clostridia|Clostridiales|Ruminococcaceae|Flavonifractor	Some_BM	-0.0086414	800	384	8.84835e-05	0.0129867
7to10	Breastmilk status	Bacteria|Firmicutes|Negativicutes|Selenomonadales|Veillonellaceae|Veillonella	Some_BM	0.0251103	800	654	0.000391079	0.0497453
7to10	Breastmilk status	Bacteria|Firmicutes|Clostridia|Clostridiales|Ruminococcaceae|Subdoligranulum	Some_BM	-0.00505866	800	260	0.00120981	0.112601
7to10	Breastmilk status	Bacteria|Firmicutes|Clostridia|Clostridiales|Family_XI|Peptoniphilus	Some_BM	-0.00203563	800	157	0.00148842	0.133245
7to10	Breastmilk status	Bacteria|Firmicutes|Bacilli|Lactobacillales|Enterococcaceae|Enterococcus	Some_BM	0.0146449	800	630	0.00261365	0.212206
7to10	Breastmilk status	Bacteria|Actinobacteria|Actinobacteria|Actinomycetales|Actinomycetaceae|Varibaculum	Some_BM	0.00216199	800	158	0.0028557	0.222143
7to10	Breastmilk status	Bacteria|Firmicutes|Clostridia|Clostridiales|Lachnospiraceae|Lachnospiraceae_UCG_008	Some_BM	-0.0384938	800	533	0.00302808	0.226571
7to10	Geographical location	Bacteria|Firmicutes|Negativicutes|Selenomonadales|Veillonellaceae|Veillonella	Finland	0.0614039	800	654	1.72232e-07	0.000109539
7to10	Geographical location	Bacteria|Proteobacteria|Gammaproteobacteria|Pasteurellales|Pasteurellaceae|Haemophilus	Finland	0.0171871	800	349	5.15201e-06	0.00204792
7to10	Geographical location	Bacteria|Firmicutes|Erysipelotrichia|Erysipelotrichales|Erysipelotrichaceae|_Clostridium_innocuum_group	Finland	-0.0150666	800	446	0.000399954	0.074815
7to10	Geographical location	Bacteria|Firmicutes|Clostridia|Clostridiales|Lachnospiraceae|Lachnoclostridium	Finland	-0.0254098	800	438	0.00067276	0.106969
7to10	Geographical location	Bacteria|Firmicutes|Clostridia|Clostridiales|Ruminococcaceae|Ruminiclostridium_5	Finland	-0.00518048	800	233	0.000900873	0.133245
7to10	Geographical location	Bacteria|Bacteroidetes|Bacteroidia|Bacteroidales|Rikenellaceae|Alistipes	Georgia	0.02549	800	111	9.22054e-06	0.00325793
7to10	Geographical location	Bacteria|Proteobacteria|Gammaproteobacteria|Pasteurellales|Pasteurellaceae|Haemophilus	Germany	0.0160156	800	349	0.000607293	0.101642
7to10	Geographical location	Bacteria|Firmicutes|Bacilli|Lactobacillales|Streptococcaceae|Streptococcus	Sweden	-0.0253026	800	671	0.000256128	0.0509055
7to10	Maternal probiotic	Bacteria|Firmicutes|Clostridia|Clostridiales|Lachnospiraceae|Blautia	Yes	0.0397661	800	422	0.00234601	0.0829859
7to10	Maternal probiotic	Bacteria|Firmicutes|Bacilli|Lactobacillales|Lactobacillaceae|Lactobacillus	Yes	0.0157871	800	320	0.00315643	0.102948
7to10	Maternal probiotic	Bacteria|Firmicutes|Clostridia|Clostridiales|Family_XI|Finegoldia	Yes	0.00321693	800	122	0.00598988	0.169314
7to10	Household siblings	Bacteria|Proteobacteria|Gammaproteobacteria|Enterobacteriales|Enterobacteriaceae|Enterobacter	During	-0.0289832	800	623	1.6671e-05	0.00249476
7to10	Household siblings	Bacteria|Firmicutes|Clostridia|Clostridiales|Ruminococcaceae|Faecalibacterium	During	0.00419007	800	330	0.000108558	0.0110469
7to10	Maternal BMI	Bacteria|Firmicutes|Clostridia|Clostridiales|Ruminococcaceae|Ruminiclostridium_5	Overweight	0.00379279	800	233	0.000369553	0.0486281
7to10	Sex	Bacteria|Firmicutes|Erysipelotrichia|Erysipelotrichales|Erysipelotrichaceae|_Clostridium_innocuum_group	Male	0.00837061	800	446	0.00100645	0.0457217
11to14	Any acute	Bacteria|Firmicutes|Clostridia|Clostridiales|Clostridiaceae_1|Clostridium_sensu_stricto_1	During	-0.0244337	647	549	0.000970418	0.117948
11to14	Any acute	Bacteria|Firmicutes|Clostridia|Clostridiales|Peptostreptococcaceae|Intestinibacter	During	-0.0125858	647	562	0.00175181	0.153335
11to14	Breastmilk status	Bacteria|Firmicutes|Negativicutes|Selenomonadales|Veillonellaceae|Megasphaera	Some_BM	0.00689838	647	156	9.79801e-18	2.91589e-14
11to14	Breastmilk status	Bacteria|Actinobacteria|Actinobacteria|Bifidobacteriales|Bifidobacteriaceae|Bifidobacterium	Some_BM	0.16848	647	635	2.98467e-10	4.4412e-07
11to14	Breastmilk status	Bacteria|Firmicutes|Clostridia|Clostridiales|Lachnospiraceae|Tyzzerella_4	Some_BM	-0.041044	647	390	2.08305e-07	0.000206639
11to14	Breastmilk status	Bacteria|Firmicutes|Clostridia|Clostridiales|Peptostreptococcaceae|Romboutsia	Some_BM	-0.0435494	647	486	3.13342e-07	0.000224028
11to14	Breastmilk status	Bacteria|Firmicutes|Clostridia|Clostridiales|Lachnospiraceae|Blautia	Some_BM	-0.0513345	647	499	3.76391e-07	0.000224028
11to14	Breastmilk status	Bacteria|Firmicutes|Bacilli|Lactobacillales|Lactobacillaceae|Lactobacillus	Some_BM	0.00648731	647	209	9.48498e-06	0.00403247
11to14	Breastmilk status	Bacteria|Firmicutes|Clostridia|Clostridiales|Lachnospiraceae|Lachnospiraceae_UCG_008	Some_BM	-0.0804144	647	567	2.43418e-05	0.00905517
11to14	Breastmilk status	Bacteria|Firmicutes|Clostridia|Clostridiales|Ruminococcaceae|Ruminiclostridium_5	Some_BM	-0.0076384	647	312	2.93156e-05	0.00916778
11to14	Breastmilk status	Bacteria|Firmicutes|Negativicutes|Selenomonadales|Veillonellaceae|Veillonella	Some_BM	0.0211413	647	451	3.08057e-05	0.00916778
11to14	Breastmilk status	Bacteria|Firmicutes|Erysipelotrichia|Erysipelotrichales|Erysipelotrichaceae|Turicibacter	Some_BM	-0.0059792	647	231	0.000548899	0.0777868
11to14	Breastmilk status	Bacteria|Firmicutes|Erysipelotrichia|Erysipelotrichales|Erysipelotrichaceae|Erysipelatoclostridium	Some_BM	-0.0334734	647	610	0.000757791	0.102508
11to14	Breastmilk status	Bacteria|Firmicutes|Clostridia|Clostridiales|Peptostreptococcaceae|Intestinibacter	Some_BM	-0.0151755	647	562	0.000964647	0.117948
11to14	Breastmilk status	Bacteria|Firmicutes|Clostridia|Clostridiales|Lachnospiraceae|uncultured	Some_BM	-0.00545081	647	178	0.00126655	0.125641
11to14	Breastmilk status	Bacteria|Firmicutes|Clostridia|Clostridiales|Lachnospiraceae|Anaerostipes	Some_BM	-0.0229181	647	542	0.00160384	0.148659
11to14	Breastmilk status	Bacteria|Firmicutes|Clostridia|Clostridiales|Lachnospiraceae|Lachnoclostridium	Some_BM	-0.0177899	647	520	0.0022152	0.183123
11to14	Breastmilk status	Bacteria|Firmicutes|Clostridia|Clostridiales|Lachnospiraceae|Roseburia	Some_BM	-0.00640869	647	244	0.00280129	0.203333
11to14	Breastmilk status	Bacteria|Firmicutes|Erysipelotrichia|Erysipelotrichales|Erysipelotrichaceae|Faecalitalea	Some_BM	-0.00646937	647	95	0.00360748	0.234677
11to14	Geographical location	Bacteria|Firmicutes|Erysipelotrichia|Erysipelotrichales|Erysipelotrichaceae|Erysipelatoclostridium	Finland	-0.0567552	647	610	0.000137636	0.060236
11to14	Geographical location	Bacteria|Firmicutes|Clostridia|Clostridiales|Lachnospiraceae|Lachnospira	Finland	0.00625628	647	179	0.000445756	0.118444
11to14	Geographical location	Bacteria|Proteobacteria|Betaproteobacteria|Burkholderiales|Alcaligenaceae|Parasutterella	Georgia	0.0182271	647	113	0.00160637	0.243906
11to14	Geographical location	Bacteria|Firmicutes|Erysipelotrichia|Erysipelotrichales|Erysipelotrichaceae|Erysipelatoclostridium	Germany	-0.0746636	647	610	5.66972e-05	0.0325264
11to14	Geographical location	Bacteria|Firmicutes|Bacilli|Lactobacillales|Streptococcaceae|Lactococcus	Germany	0.0237399	647	102	0.000721737	0.153421
11to14	Geographical location	Bacteria|Firmicutes|Clostridia|Clostridiales|Lachnospiraceae|Tyzzerella_4	Germany	-0.0476324	647	390	0.00151607	0.23499
11to14	Geographical location	Bacteria|Actinobacteria|Actinobacteria|Bifidobacteriales|Bifidobacteriaceae|Bifidobacterium	Sweden	-0.138163	647	635	0.000196277	0.0768581
11to14	Geographical location	Bacteria|Firmicutes|Clostridia|Clostridiales|Ruminococcaceae|Ruminococcus_2	Sweden	0.0449877	647	283	0.000659377	0.148659
11to14	Geographical location	Bacteria|Actinobacteria|Coriobacteriia|Coriobacteriales|Coriobacteriaceae|Collinsella	Sweden	0.0230417	647	224	0.000942007	0.184435
11to14	Geographical location	Bacteria|Firmicutes|Bacilli|Lactobacillales|Streptococcaceae|Streptococcus	Sweden	-0.0238847	647	541	0.00106703	0.198468
11to14	Geographical location	Bacteria|Firmicutes|Clostridia|Clostridiales|Lachnospiraceae|Lachnoclostridium	Washington	-0.0396655	647	520	0.000210044	0.0777868
11to14	Maternal probiotic	Bacteria|Firmicutes|Clostridia|Clostridiales|Peptostreptococcaceae|Romboutsia	Yes	0.0526424	647	486	0.00299687	0.14385
11to14	Household siblings	Bacteria|Firmicutes|Clostridia|Clostridiales|Ruminococcaceae|Faecalibacterium	During	0.0652678	647	451	0.000106333	0.0287678
11to14	Household siblings	Bacteria|Firmicutes|Erysipelotrichia|Erysipelotrichales|Erysipelotrichaceae|_Clostridium_innocuum_group	During	-0.0135092	647	468	0.000142084	0.0325264
11to14	Household siblings	Bacteria|Proteobacteria|Betaproteobacteria|Burkholderiales|Alcaligenaceae|Parasutterella	During	0.00999539	647	113	0.0022928	0.184415
11to14	Household siblings	Bacteria|Firmicutes|Clostridia|Clostridiales|Ruminococcaceae|Butyricicoccus	During	0.00505695	647	184	0.00341465	0.230955
11to14	Household siblings	Bacteria|Firmicutes|Clostridia|Clostridiales|Ruminococcaceae|Ruminococcus_2	During	0.0292587	647	283	0.0036274	0.234677
11to14	Maternal BMI	Bacteria|Actinobacteria|Coriobacteriia|Coriobacteriales|Coriobacteriaceae|Collinsella	Obese	0.0226791	647	224	0.00080238	0.123511
11to14	Maternal BMI	Bacteria|Firmicutes|Clostridia|Clostridiales|Ruminococcaceae|_Eubacterium_coprostanoligenes_group	Underweight	0.0459444	647	180	0.000108556	0.034614
11to14	Maternal pregnancy weight gain	Bacteria|Firmicutes|Bacilli|Lactobacillales|Streptococcaceae|Lactococcus	Non-Excess	0.0114489	647	102	0.00218053	0.118444
11to14	Preterm	Bacteria|Firmicutes|Clostridia|Clostridiales|Ruminococcaceae|_Eubacterium_coprostanoligenes_group	PretermYes	0.0230473	647	180	0.00612695	0.212021
11to14	Solid food	Bacteria|Firmicutes|Clostridia|Clostridiales|Lachnospiraceae|Lachnoclostridium	Vegetables+Fruits	0.0664955	647	520	0.00522043	0.198468
11to14	Vitamin D	Bacteria|Firmicutes|Bacilli|Lactobacillales|Streptococcaceae|Lactococcus	During	-0.0569403	647	102	0.000990827	0.117948
15to18	Antibiotics	Bacteria|Firmicutes|Clostridia|Clostridiales|Ruminococcaceae|uncultured	Never	0.00854787	543	241	0.000326948	0.129471
15to18	Breastmilk status	Bacteria|Firmicutes|Clostridia|Clostridiales|Lachnospiraceae|Blautia	Some_BM	-0.066402	543	482	8.65503e-05	0.053315
15to18	Breastmilk status	Bacteria|Firmicutes|Clostridia|Clostridiales|Clostridiaceae_1|Clostridium_sensu_stricto_1	Some_BM	-0.0603969	543	463	0.000104742	0.0553039
15to18	Breastmilk status	Bacteria|Actinobacteria|Actinobacteria|Bifidobacteriales|Bifidobacteriaceae|Bifidobacterium	Some_BM	0.131682	543	527	0.000396266	0.119889
15to18	Breastmilk status	Bacteria|Firmicutes|Clostridia|Clostridiales|Peptostreptococcaceae|Intestinibacter	Some_BM	-0.0276013	543	481	0.000421686	0.119889
15to18	Breastmilk status	Bacteria|Firmicutes|Erysipelotrichia|Erysipelotrichales|Erysipelotrichaceae|Turicibacter	Some_BM	-0.0146711	543	270	0.000774623	0.143841
15to18	Breastmilk status	Bacteria|Firmicutes|Clostridia|Clostridiales|Lachnospiraceae|Tyzzerella_4	Some_BM	-0.0510029	543	401	0.000963019	0.169491
15to18	Geographical location	Bacteria|Firmicutes|Clostridia|Clostridiales|Ruminococcaceae|Ruminococcus_2	Finland	0.130892	543	328	3.42327e-06	0.0189044
15to18	Geographical location	Bacteria|Firmicutes|Clostridia|Clostridiales|Ruminococcaceae|Faecalibacterium	Germany	0.123914	543	444	0.000427926	0.179144
15to18	Geographical location	Bacteria|Firmicutes|Clostridia|Clostridiales|Ruminococcaceae|Subdoligranulum	Sweden	0.0529208	543	418	0.00023192	0.134047
15to18	Geographical location	Bacteria|Firmicutes|Clostridia|Clostridiales|Ruminococcaceae|Ruminococcaceae_UCG_002	Sweden	0.00892125	543	62	0.000445922	0.179144
15to18	Maternal probiotic	Bacteria|Firmicutes|Negativicutes|Selenomonadales|Veillonellaceae|Megasphaera	Yes	0.0250458	543	68	0.000473538	0.0972332
15to18	Household furry pets	Bacteria|Firmicutes|Clostridia|Clostridiales|Peptostreptococcaceae|Intestinibacter	During	0.0318059	543	481	0.000731837	0.143841
15to18	Household siblings	Bacteria|Firmicutes|Erysipelotrichia|Erysipelotrichales|Erysipelotrichaceae|_Clostridium_innocuum_group	During	-0.0135446	543	374	1.02296e-05	0.0189044
15to18	Household siblings	Bacteria|Firmicutes|Clostridia|Clostridiales|Family_XIII|Family_XIII_AD3011_group	During	0.00538384	543	122	1.65748e-05	0.0204201
15to18	Household siblings	Bacteria|Firmicutes|Clostridia|Clostridiales|Lachnospiraceae|Tyzzerella_4	During	-0.0436439	543	401	7.69598e-05	0.053315
15to18	Household siblings	Bacteria|Firmicutes|Erysipelotrichia|Erysipelotrichales|Erysipelotrichaceae|Erysipelatoclostridium	During	-0.0407763	543	528	8.64653e-05	0.053315
15to18	Household siblings	Bacteria|Firmicutes|Clostridia|Clostridiales|Ruminococcaceae|Butyricicoccus	During	0.00864712	543	257	0.000210044	0.0970404
15to18	Household siblings	Bacteria|Firmicutes|Clostridia|Clostridiales|Ruminococcaceae|Flavonifractor	During	-0.0113116	543	354	0.000291305	0.107666
15to18	Household siblings	Bacteria|Firmicutes|Clostridia|Clostridiales|Lachnospiraceae|Lachnoclostridium	During	-0.0192783	543	476	0.00040107	0.119889
15to18	Household siblings	Bacteria|Proteobacteria|Betaproteobacteria|Burkholderiales|Alcaligenaceae|Parasutterella	During	0.00320036	543	126	0.000595024	0.134047
15to18	Household siblings	Bacteria|Firmicutes|Clostridia|Clostridiales|Lachnospiraceae|_Eubacterium_hallii_group	During	0.0199092	543	242	0.000616557	0.134047
15to18	Household siblings	Bacteria|Firmicutes|Erysipelotrichia|Erysipelotrichales|Erysipelotrichaceae|Erysipelotrichaceae_UCG_003	During	0.0167212	543	174	0.000778361	0.143841
19to22	Breastmilk status	Bacteria|Firmicutes|Negativicutes|Selenomonadales|Veillonellaceae|Veillonella	No_BM_Ever	0.0458273	440	233	0.000173074	0.154993
19to22	Breastmilk status	Bacteria|Bacteroidetes|Bacteroidia|Bacteroidales|Porphyromonadaceae|Odoribacter	Some_BM	0.0115412	440	46	1.08122e-07	0.000435949
19to22	Geographical location	Bacteria|Firmicutes|Clostridia|Clostridiales|Ruminococcaceae|Ruminococcaceae_UCG_002	Sweden	0.0205348	440	79	1.31635e-05	0.0663442
19to22	Geographical location	Bacteria|Firmicutes|Clostridia|Clostridiales|Family_XIII|Family_XIII_AD3011_group	Sweden	0.0140758	440	164	0.000111613	0.154993
19to22	Geographical location	Bacteria|Firmicutes|Clostridia|Clostridiales|Ruminococcaceae|Ruminiclostridium_6	Washington	0.0179749	440	81	0.000122298	0.154993
19to22	Household siblings	Bacteria|Firmicutes|Clostridia|Clostridiales|Christensenellaceae|Christensenellaceae_R_7_group	During	0.0038769	440	106	0.000239148	0.154993
19to22	Household siblings	Bacteria|Firmicutes|Clostridia|Clostridiales|Family_XI|Peptoniphilus	During	0.00341724	440	85	0.000345966	0.154993
19to22	Probiotic	Bacteria|Firmicutes|Clostridia|Clostridiales|Lachnospiraceae|Fusicatenibacter	During	-0.0589841	440	253	0.00020643	0.154993
19to22	Sex	Bacteria|Firmicutes|Clostridia|Clostridiales|Lachnospiraceae|Blautia	Male	0.0450847	440	413	0.000150791	0.101332
23to26	Geographical location	Bacteria|Firmicutes|Erysipelotrichia|Erysipelotrichales|Erysipelotrichaceae|Dielma	Georgia	0.0137901	336	36	3.90342e-06	0.0426253
23to26	Probiotic	Bacteria|Firmicutes|Bacilli|Bacillales|Family_XI|Gemella	During	-0.00977622	336	55	3.78998e-05	0.0827732
23to26	Probiotic	Bacteria|Firmicutes|Bacilli|Bacillales|Family_XI|Gemella	Never	-0.00947564	336	55	2.09063e-05	0.0684891

## Sheet: Species-metagenomics
Associations between microbial species and the outcome, based on metagenomics
Time point	Variable	Feature	Value	Coefficient	N	N not 0	P value	Q value
3to6	Any acute	Bacteria|Firmicutes|Bacilli|Lactobacillales|Streptococcaceae|Streptococcus|Streptococcus|parasanguinis	During	-0.0124587	721	699	0.00386383	0.163266
3to6	Birth mode	Bacteria|Bacteroidetes|Bacteroidia|Bacteroidales|Porphyromonadaceae|Parabacteroides|Parabacteroides|distasonis	Vaginal	0.00419796	721	475	2.7315e-12	5.03961e-10
3to6	Birth mode	Bacteria|Bacteroidetes|Bacteroidia|Bacteroidales|Bacteroidaceae|Bacteroides|Bacteroides|vulgatus	Vaginal	0.00586728	721	616	9.44944e-12	1.34435e-09
3to6	Birth mode	Bacteria|Bacteroidetes|Bacteroidia|Bacteroidales|Bacteroidaceae|Bacteroides|Bacteroides|ovatus	Vaginal	0.00364497	721	408	1.15095e-11	1.47722e-09
3to6	Birth mode	Bacteria|Bacteroidetes|Bacteroidia|Bacteroidales|Bacteroidaceae|Bacteroides|Bacteroides|sp_|2_2_4	Vaginal	0.00180044	721	276	4.60798e-11	4.38798e-09
3to6	Birth mode	Bacteria|Bacteroidetes|Bacteroidia|Bacteroidales|Bacteroidaceae|Bacteroides|Bacteroides|sp_|3_1_23	Vaginal	0.00146265	721	251	6.62418e-10	4.65585e-08
3to6	Birth mode	Bacteria|Bacteroidetes|Bacteroidia|Bacteroidales|Porphyromonadaceae|Parabacteroides|Parabacteroides|johnsonii	Vaginal	0.00193522	721	237	9.44129e-10	6.19349e-08
3to6	Birth mode	Bacteria|Bacteroidetes|Bacteroidia|Bacteroidales|Bacteroidaceae|Bacteroides|Bacteroides|sp_|3_1_19	Vaginal	0.00101559	721	237	2.68429e-09	1.5848e-07
3to6	Birth mode	Bacteria|Bacteroidetes|Bacteroidia|Bacteroidales|Bacteroidaceae|Bacteroides|Bacteroides|sp_|9_1_42FAA	Vaginal	0.00153794	721	237	7.32954e-09	3.86429e-07
3to6	Birth mode	Bacteria|Bacteroidetes|Bacteroidia|Bacteroidales|Bacteroidaceae|Bacteroides|Bacteroides|finegoldii	Vaginal	0.00157363	721	263	1.67487e-08	7.60649e-07
3to6	Birth mode	Bacteria|Bacteroidetes|Bacteroidia|Bacteroidales|Odoribacteraceae|Odoribacter|Odoribacter|splanchnicus	Vaginal	0.00121234	721	254	2.10492e-08	9.41475e-07
3to6	Birth mode	Bacteria|Bacteroidetes|Bacteroidia|Bacteroidales|Bacteroidaceae|Bacteroides|Bacteroides|xylanisolvens	Vaginal	0.00256533	721	414	4.23915e-08	1.71424e-06
3to6	Birth mode	Bacteria|Bacteroidetes|Bacteroidia|Bacteroidales|Porphyromonadaceae|Parabacteroides|Parabacteroides|sp_|D13	Vaginal	0.000987996	721	233	4.95003e-08	1.94833e-06
3to6	Birth mode	Bacteria|Bacteroidetes|Bacteroidia|Bacteroidales|Bacteroidaceae|Bacteroides|Bacteroides|dorei	Vaginal	0.00314079	721	383	6.33991e-08	2.36904e-06
3to6	Birth mode	Bacteria|Bacteroidetes|Bacteroidia|Bacteroidales|Bacteroidaceae|Bacteroides|Bacteroides|sp_|3_1_40A	Vaginal	0.00126292	721	236	2.3701e-07	8.13552e-06
3to6	Birth mode	Bacteria|Bacteroidetes|Bacteroidia|Bacteroidales|Bacteroidaceae|Bacteroides|Bacteroides|sp_|4_3_47FAA	Vaginal	0.00136429	721	238	6.32173e-07	2.00664e-05
3to6	Birth mode	Bacteria|Bacteroidetes|Bacteroidia|Bacteroidales|Bacteroidaceae|Bacteroides|Bacteroides|coprophilus	Vaginal	0.000993619	721	242	1.69586e-06	5.05675e-05
3to6	Birth mode	Bacteria|Bacteroidetes|Bacteroidia|Bacteroidales|Porphyromonadaceae|Parabacteroides|Parabacteroides|merdae	Vaginal	0.00132719	721	367	1.98976e-06	5.81561e-05
3to6	Birth mode	Bacteria|Bacteroidetes|Bacteroidia|Bacteroidales|Bacteroidaceae|Bacteroides|Bacteroides|uniformis	Vaginal	0.00288385	721	361	2.21845e-06	6.35811e-05
3to6	Birth mode	Bacteria|Bacteroidetes|Bacteroidia|Bacteroidales|Bacteroidaceae|Bacteroides|Bacteroides|thetaiotaomicron	Vaginal	0.0020718	721	414	7.74347e-06	0.000204096
3to6	Birth mode	Bacteria|Bacteroidetes|Bacteroidia|Bacteroidales|Bacteroidaceae|Bacteroides|Bacteroides|fragilis	Vaginal	0.0023259	721	583	0.000232973	0.0049836
3to6	Birth mode	Bacteria|Firmicutes|Clostridia|Clostridiales|Clostridiaceae|Clostridium|Clostridium|perfringens	Vaginal	-0.000635864	721	295	0.00057291	0.0115838
3to6	Birth mode	Bacteria|Actinobacteria|Actinobacteria|Bifidobacteriales|Bifidobacteriaceae|Bifidobacterium|Bifidobacterium|adolescentis	Vaginal	0.00772933	721	651	0.00618932	0.0992982
3to6	Birth mode	Bacteria|Actinobacteria|Coriobacteriia|Coriobacteriales|Coriobacteriaceae|Collinsella|Collinsella|stercoris	Vaginal	0.000561818	721	206	0.0078434	0.121076
3to6	Breastmilk status	Bacteria|Firmicutes|Clostridia|Clostridiales|Peptostreptococcaceae|Intestinibacter|Intestinibacter|bartlettii	Exclusive	-0.0157655	721	443	2.94099e-21	1.30227e-17
3to6	Breastmilk status	Bacteria|Firmicutes|Clostridia|Clostridiales|Clostridiaceae|Clostridium|Clostridium|paraputrificum	Exclusive	-0.00355024	721	285	2.06907e-18	4.58092e-15
3to6	Breastmilk status	Bacteria|Firmicutes|Erysipelotrichia|Erysipelotrichales|Erysipelotrichaceae|Erysipelotrichaceae_genus|Erysipelotrichaceae|bacterium|2_2_44A	Exclusive	-0.00356735	721	305	5.63804e-13	3.3287e-10
3to6	Breastmilk status	Bacteria|Firmicutes|Bacilli|Bacillales|Staphylococcaceae|Staphylococcus|Staphylococcus|epidermidis	Exclusive	0.00528825	721	473	1.10136e-12	5.73745e-10
3to6	Breastmilk status	Bacteria|Firmicutes|Clostridia|Clostridiales|Lachnospiraceae|Lachnospiraceae_genus|Lachnospiraceae|bacterium|6_1_37FAA	Exclusive	-0.00437581	721	346	8.73692e-12	2.86571e-09
3to6	Breastmilk status	Bacteria|Firmicutes|Bacilli|Lactobacillales|Streptococcaceae|Streptococcus|Streptococcus|thermophilus	Exclusive	-0.00827048	721	650	1.96115e-11	5.26302e-09
3to6	Breastmilk status	Bacteria|Firmicutes|Clostridia|Clostridiales|Clostridiales_family|Flavonifractor|Flavonifractor|plautii	Exclusive	-0.00443097	721	344	5.48892e-11	1.27921e-08
3to6	Breastmilk status	Bacteria|Firmicutes|Clostridia|Clostridiales|Clostridiaceae|Clostridium|Clostridium|sp_|7_2_43FAA	Exclusive	-0.00167989	721	220	1.07628e-10	2.44397e-08
3to6	Breastmilk status	Bacteria|Firmicutes|Clostridia|Clostridiales|Clostridiaceae|Clostridium|Clostridium|sp_|ATCC|BAA_442	Exclusive	-0.00594935	721	384	2.3531e-10	4.8463e-08
3to6	Breastmilk status	Bacteria|Actinobacteria|Actinobacteria|Actinomycetales|Actinomycetaceae|Actinomyces|Actinomyces|sp_|oral|taxon|181	Exclusive	-0.00866209	721	480	1.02462e-09	1.77922e-07
3to6	Breastmilk status	Bacteria|Firmicutes|Clostridia|Clostridiales|Lachnospiraceae|Blautia|Blautia|hansenii	Exclusive	-0.00305607	721	307	3.27962e-09	4.92276e-07
3to6	Breastmilk status	Bacteria|Firmicutes|Clostridia|Clostridiales|Lachnospiraceae|Lachnospiraceae_genus|Lachnospiraceae|bacterium|5_1_57FAA	Exclusive	-0.00254193	721	303	3.68788e-09	5.35408e-07
3to6	Breastmilk status	Bacteria|Firmicutes|Clostridia|Clostridiales|Lachnospiraceae|Lachnoclostridium|_Clostridium_|bolteae	Exclusive	-0.00440414	721	384	3.86898e-09	5.52641e-07
3to6	Breastmilk status	Bacteria|Firmicutes|Clostridia|Clostridiales|Clostridiaceae|Hungatella|Hungatella|hathewayi	Exclusive	-0.00198446	721	285	4.04074e-09	5.68012e-07
3to6	Breastmilk status	Bacteria|Actinobacteria|Actinobacteria|Actinomycetales|Actinomycetaceae|Actinomyces|Actinomyces|neuii	Exclusive	0.00121226	721	191	7.17739e-09	9.48701e-07
3to6	Breastmilk status	Bacteria|Firmicutes|Bacilli|Lactobacillales|Enterococcaceae|Enterococcus|Enterococcus|casseliflavus	Exclusive	-0.00128575	721	204	1.03856e-08	1.33297e-06
3to6	Breastmilk status	Bacteria|Firmicutes|Clostridia|Clostridiales|Lachnospiraceae|Lachnospiraceae_genus|Lachnospiraceae|bacterium|1_4_56FAA	Exclusive	-0.00486118	721	392	1.11537e-08	1.4111e-06
3to6	Breastmilk status	Bacteria|Firmicutes|Clostridia|Clostridiales|Peptostreptococcaceae|Clostridioides|Clostridioides|difficile	Exclusive	-0.00685038	721	493	1.19139e-08	1.48605e-06
3to6	Breastmilk status	Bacteria|Firmicutes|Clostridia|Clostridiales|Lachnospiraceae|Blautia|_Ruminococcus_|torques	Exclusive	-0.00844459	721	576	1.40265e-08	1.71424e-06
3to6	Breastmilk status	Bacteria|Proteobacteria|Gammaproteobacteria|Enterobacterales|Enterobacteriaceae|Klebsiella|Klebsiella|pneumoniae	Exclusive	-0.0050348	721	456	1.602e-08	1.9172e-06
3to6	Breastmilk status	Bacteria|Firmicutes|Clostridia|Clostridiales|Lachnospiraceae|Lachnoclostridium|_Clostridium_|symbiosum	Exclusive	-0.00279299	721	350	3.92161e-08	4.23534e-06
3to6	Breastmilk status	Bacteria|Firmicutes|Clostridia|Clostridiales|Eubacteriaceae|Eubacterium|Eubacterium|ventriosum	Exclusive	-0.00318369	721	359	4.66889e-08	4.92234e-06
3to6	Breastmilk status	Bacteria|Firmicutes|Erysipelotrichia|Erysipelotrichales|Erysipelotrichaceae|Erysipelotrichaceae_genus|_Eubacterium_|dolichum	Exclusive	-0.00252136	721	287	8.53817e-08	8.69126e-06
3to6	Breastmilk status	Bacteria|Firmicutes|Clostridia|Clostridiales|Lachnospiraceae|Blautia|_Ruminococcus_|gnavus	Exclusive	-0.00753695	721	391	1.81067e-07	1.76212e-05
3to6	Breastmilk status	Bacteria|Firmicutes|Clostridia|Clostridiales|Clostridiaceae|Clostridium|Clostridium|sp_|7_3_54FAA	Exclusive	-0.00223919	721	273	1.96295e-07	1.88955e-05
3to6	Breastmilk status	Bacteria|Firmicutes|Clostridia|Clostridiales|Lachnospiraceae|Lachnoclostridium|_Clostridium_|clostridioforme	Exclusive	-0.00266839	721	323	2.95724e-07	2.7861e-05
3to6	Breastmilk status	Bacteria|Firmicutes|Erysipelotrichia|Erysipelotrichales|Erysipelotrichaceae|Coprobacillus|Coprobacillus|sp_|D7	Exclusive	-0.00312801	721	273	3.61228e-07	3.3674e-05
3to6	Breastmilk status	Bacteria|Firmicutes|Clostridia|Clostridiales|Lachnospiraceae|Anaerostipes|Anaerostipes|caccae	Exclusive	-0.00116204	721	241	3.73999e-07	3.45014e-05
3to6	Breastmilk status	Bacteria|Firmicutes|Erysipelotrichia|Erysipelotrichales|Erysipelotrichaceae|Erysipelatoclostridium|Erysipelatoclostridium|ramosum	Exclusive	-0.00522047	721	344	4.02795e-07	3.67748e-05
3to6	Breastmilk status	Bacteria|Firmicutes|Clostridia|Clostridiales|Lachnospiraceae|Roseburia|Roseburia|intestinalis	Exclusive	-0.00616261	721	549	4.97695e-07	4.49753e-05
3to6	Breastmilk status	Bacteria|Firmicutes|Clostridia|Clostridiales|Lachnospiraceae|Blautia|Blautia|obeum	Exclusive	-0.0061108	721	540	6.55562e-07	5.80566e-05
3to6	Breastmilk status	Bacteria|Firmicutes|Clostridia|Clostridiales|Eubacteriaceae|Eubacterium|Eubacterium|ramulus	Exclusive	-0.00488735	721	461	1.04154e-06	8.86913e-05
3to6	Breastmilk status	Bacteria|Firmicutes|Clostridia|Clostridiales|Lachnospiraceae|Dorea|Dorea|longicatena	Exclusive	-0.00357794	721	431	1.39968e-06	0.000116132
3to6	Breastmilk status	Bacteria|Firmicutes|Clostridia|Clostridiales|Lachnospiraceae|Lachnospiraceae_genus|Lachnospiraceae|bacterium|2_1_58FAA	Exclusive	-0.00620763	721	388	1.40314e-06	0.000116132
3to6	Breastmilk status	Bacteria|Firmicutes|Clostridia|Clostridiales|Lachnospiraceae|Blautia|Blautia|sp_|KLE|1732	Exclusive	-0.00362391	721	478	1.46172e-06	0.000119861
3to6	Breastmilk status	Bacteria|Firmicutes|Clostridia|Clostridiales|Lachnospiraceae|Lachnoclostridium|_Clostridium_|citroniae	Exclusive	-0.00200623	721	259	1.6583e-06	0.000134733
3to6	Breastmilk status	Bacteria|Firmicutes|Clostridia|Clostridiales|Lachnospiraceae|Lachnoclostridium|_Clostridium_|saccharolyticum	Exclusive	-0.00239686	721	318	1.85709e-06	0.000149513
3to6	Breastmilk status	Bacteria|Firmicutes|Clostridia|Clostridiales|Ruminococcaceae|Anaerotruncus|Anaerotruncus|colihominis	Exclusive	-0.00186116	721	273	2.54329e-06	0.000202913
3to6	Breastmilk status	Bacteria|Firmicutes|Clostridia|Clostridiales|Clostridiales_family|Clostridiales_genus|butyrate_producing|bacterium|SS3_4	Exclusive	-0.00387037	721	425	2.62118e-06	0.000204453
3to6	Breastmilk status	Bacteria|Firmicutes|Clostridia|Clostridiales|Ruminococcaceae|Ruminococcus|Ruminococcus|sp_|SR1_5	Exclusive	-0.00462758	721	456	2.63185e-06	0.000204453
3to6	Breastmilk status	Bacteria|Firmicutes|Erysipelotrichia|Erysipelotrichales|Erysipelotrichaceae|Holdemanella|Holdemanella|biformis	Exclusive	-0.00220493	721	345	3.24742e-06	0.00025008
3to6	Breastmilk status	Bacteria|Actinobacteria|Actinobacteria|Actinomycetales|Actinomycetaceae|Actinomyces|Actinomyces|graevenitzii	Exclusive	-0.00207155	721	331	4.26947e-06	0.000323166
3to6	Breastmilk status	Bacteria|Firmicutes|Clostridia|Clostridiales|Ruminococcaceae|Ruminococcaceae_genus|Ruminococcaceae|bacterium|D16	Exclusive	-0.00249882	721	315	7.61145e-06	0.000566445
3to6	Breastmilk status	Bacteria|Firmicutes|Clostridia|Clostridiales|Lachnospiraceae|Coprococcus|Coprococcus|sp_|ART55_1	Exclusive	-0.0018856	721	310	8.16489e-06	0.000602569
3to6	Breastmilk status	Bacteria|Firmicutes|Clostridia|Clostridiales|Lachnospiraceae|Dorea|Dorea|formicigenerans	Exclusive	-0.00422547	721	419	1.14458e-05	0.00081745
3to6	Breastmilk status	Bacteria|Firmicutes|Clostridia|Clostridiales|Clostridiales_family|Clostridiales_genus|_Bacteroides_|pectinophilus	Exclusive	-0.0018727	721	287	1.73566e-05	0.00122968
3to6	Breastmilk status	Bacteria|Proteobacteria|Gammaproteobacteria|Enterobacterales|Enterobacteriaceae|Klebsiella|Klebsiella|oxytoca	Exclusive	-0.00321796	721	366	2.21714e-05	0.00155833
3to6	Breastmilk status	Bacteria|Firmicutes|Clostridia|Clostridiales|Lachnospiraceae|Roseburia|Roseburia|hominis	Exclusive	-0.00356625	721	440	3.2968e-05	0.00229893
3to6	Breastmilk status	Bacteria|Firmicutes|Bacilli|Lactobacillales|Enterococcaceae|Enterococcus|Enterococcus|faecium	Exclusive	-0.00435981	721	480	3.47986e-05	0.00238896
3to6	Breastmilk status	Bacteria|Firmicutes|Clostridia|Clostridiales|Lachnospiraceae|Tyzzerella|Tyzzerella|nexilis	Exclusive	-0.00749008	721	646	3.902e-05	0.00263787
3to6	Breastmilk status	Bacteria|Proteobacteria|Gammaproteobacteria|Pasteurellales|Pasteurellaceae|Haemophilus|Haemophilus|parainfluenzae	Exclusive	0.00454512	721	423	4.50553e-05	0.0030228
3to6	Breastmilk status	Bacteria|Firmicutes|Clostridia|Clostridiales|Lachnospiraceae|Anaerostipes|Anaerostipes|sp_|3_2_56FAA	Exclusive	-0.00144749	721	311	4.70818e-05	0.00313501
3to6	Breastmilk status	Bacteria|Proteobacteria|Gammaproteobacteria|Enterobacterales|Enterobacteriaceae|Citrobacter|Citrobacter|freundii	Exclusive	-0.00112022	721	243	5.47147e-05	0.00358928
3to6	Breastmilk status	Bacteria|Firmicutes|Clostridia|Clostridiales|Lachnospiraceae|Coprococcus|Coprococcus|catus	Exclusive	-0.00410226	721	421	6.06241e-05	0.0039477
3to6	Breastmilk status	Bacteria|Firmicutes|Erysipelotrichia|Erysipelotrichales|Erysipelotrichaceae|Faecalitalea|Faecalitalea|cylindroides	Exclusive	-0.00353054	721	409	7.45963e-05	0.00482208
3to6	Breastmilk status	Bacteria|Firmicutes|Clostridia|Clostridiales|Ruminococcaceae|Subdoligranulum|Subdoligranulum|sp_|4_3_54A2FAA	Exclusive	-0.00121507	721	338	0.00028657	0.0171477
3to6	Breastmilk status	Bacteria|Firmicutes|Clostridia|Clostridiales|Lachnospiraceae|Lachnospiraceae_genus|_Eubacterium_|rectale	Exclusive	-0.00464099	721	639	0.000342956	0.020114
3to6	Breastmilk status	Bacteria|Proteobacteria|Gammaproteobacteria|Enterobacterales|Enterobacteriaceae|Escherichia|Escherichia|coli	Exclusive	-0.0878887	721	714	0.000349772	0.0203788
3to6	Breastmilk status	Bacteria|Firmicutes|Bacilli|Lactobacillales|Lactobacillaceae|Lactobacillus|Lactobacillus|gasseri	Exclusive	0.000608174	721	175	0.0012293	0.0640395
3to6	Breastmilk status	Bacteria|Actinobacteria|Coriobacteriia|Coriobacteriales|Coriobacteriaceae|Collinsella|Collinsella|stercoris	Exclusive	-0.000913779	721	206	0.00129778	0.0668206
3to6	Breastmilk status	Bacteria|Firmicutes|Clostridia|Clostridiales|Ruminococcaceae|Faecalibacterium|Faecalibacterium|prausnitzii	Exclusive	-0.00473512	721	707	0.00154478	0.0781749
3to6	Breastmilk status	Bacteria|Actinobacteria|Coriobacteriia|Eggerthellales|Eggerthellaceae|Eggerthella|Eggerthella|lenta	Exclusive	-0.0160031	721	625	0.00281878	0.128016
3to6	Breastmilk status	Bacteria|Firmicutes|Clostridia|Clostridiales|Ruminococcaceae|Ruminiclostridium|_Eubacterium_|siraeum	Exclusive	-0.0017724	721	437	0.00306579	0.138524
3to6	Breastmilk status	Bacteria|Actinobacteria|Coriobacteriia|Eggerthellales|Eggerthellaceae|Gordonibacter|Gordonibacter|pamelaeae	Exclusive	-0.00256913	721	434	0.00311613	0.139376
3to6	Breastmilk status	Bacteria|Firmicutes|Clostridia|Clostridiales|Ruminococcaceae|Ruminococcus|Ruminococcus|bromii	Exclusive	-0.00318434	721	688	0.00338137	0.148571
3to6	Breastmilk status	Bacteria|Bacteroidetes|Bacteroidia|Bacteroidales|Porphyromonadaceae|Parabacteroides|Parabacteroides|distasonis	Exclusive	-0.00228114	721	475	0.0036479	0.156828
3to6	Breastmilk status	Bacteria|Firmicutes|Clostridia|Clostridiales|Lachnospiraceae|Lachnospiraceae_genus|Lachnospiraceae|bacterium|5_1_63FAA	Exclusive	-0.00181742	721	377	0.0044945	0.185132
3to6	Breastmilk status	Bacteria|Actinobacteria|Actinobacteria|Actinomycetales|Actinomycetaceae|Actinomyces|Actinomyces|sp_|oral|taxon|172	Exclusive	-0.00218272	721	437	0.00470657	0.190326
3to6	Breastmilk status	Bacteria|Firmicutes|Clostridia|Clostridiales|Peptostreptococcaceae|Intestinibacter|Intestinibacter|bartlettii	Some_BM	-0.0153036	721	443	1.00616e-36	8.91058e-33
3to6	Breastmilk status	Bacteria|Firmicutes|Clostridia|Clostridiales|Clostridiaceae|Clostridium|Clostridium|paraputrificum	Some_BM	-0.00277978	721	285	4.93719e-19	1.45746e-15
3to6	Breastmilk status	Bacteria|Firmicutes|Clostridia|Clostridiales|Lachnospiraceae|Lachnospiraceae_genus|Lachnospiraceae|bacterium|6_1_37FAA	Some_BM	-0.00422003	721	346	1.97071e-17	3.43264e-14
3to6	Breastmilk status	Bacteria|Firmicutes|Erysipelotrichia|Erysipelotrichales|Erysipelotrichaceae|Erysipelotrichaceae_genus|Erysipelotrichaceae|bacterium|2_2_44A	Some_BM	-0.00324491	721	305	2.32564e-17	3.43264e-14
3to6	Breastmilk status	Bacteria|Firmicutes|Clostridia|Clostridiales|Lachnospiraceae|Lachnospiraceae_genus|Lachnospiraceae|bacterium|5_1_57FAA	Some_BM	-0.00279652	721	303	7.27366e-17	9.20222e-14
3to6	Breastmilk status	Bacteria|Firmicutes|Clostridia|Clostridiales|Clostridiales_family|Flavonifractor|Flavonifractor|plautii	Some_BM	-0.00435194	721	344	9.85381e-17	1.09082e-13
3to6	Breastmilk status	Bacteria|Firmicutes|Clostridia|Clostridiales|Lachnospiraceae|Lachnoclostridium|_Clostridium_|bolteae	Some_BM	-0.00432032	721	384	4.54959e-16	4.4768e-13
3to6	Breastmilk status	Bacteria|Firmicutes|Clostridia|Clostridiales|Lachnospiraceae|Dorea|Dorea|formicigenerans	Some_BM	-0.00537905	721	419	5.4356e-15	4.81377e-12
3to6	Breastmilk status	Bacteria|Firmicutes|Clostridia|Clostridiales|Eubacteriaceae|Eubacterium|Eubacterium|ventriosum	Some_BM	-0.00346655	721	359	1.74393e-14	1.40402e-11
3to6	Breastmilk status	Bacteria|Firmicutes|Clostridia|Clostridiales|Clostridiaceae|Clostridium|Clostridium|sp_|ATCC|BAA_442	Some_BM	-0.00550775	721	384	4.61278e-14	3.40423e-11
3to6	Breastmilk status	Bacteria|Firmicutes|Clostridia|Clostridiales|Lachnospiraceae|Lachnospiraceae_genus|Lachnospiraceae|bacterium|1_4_56FAA	Some_BM	-0.00492086	721	392	1.17414e-13	7.99862e-11
3to6	Breastmilk status	Bacteria|Firmicutes|Clostridia|Clostridiales|Lachnospiraceae|Blautia|Blautia|hansenii	Some_BM	-0.00289617	721	307	4.03617e-13	2.55316e-10
3to6	Breastmilk status	Bacteria|Firmicutes|Erysipelotrichia|Erysipelotrichales|Erysipelotrichaceae|Erysipelotrichaceae_genus|_Eubacterium_|dolichum	Some_BM	-0.00258645	721	287	1.27582e-12	5.97794e-10
3to6	Breastmilk status	Bacteria|Firmicutes|Clostridia|Clostridiales|Lachnospiraceae|Lachnoclostridium|_Clostridium_|symbiosum	Some_BM	-0.00279083	721	350	1.28253e-12	5.97794e-10
3to6	Breastmilk status	Bacteria|Firmicutes|Erysipelotrichia|Erysipelotrichales|Erysipelotrichaceae|Holdemanella|Holdemanella|biformis	Some_BM	-0.00256031	721	345	3.18782e-12	1.34435e-09
3to6	Breastmilk status	Bacteria|Firmicutes|Erysipelotrichia|Erysipelotrichales|Erysipelotrichaceae|Erysipelatoclostridium|Erysipelatoclostridium|ramosum	Some_BM	-0.0055482	721	344	3.45195e-12	1.38957e-09
3to6	Breastmilk status	Bacteria|Firmicutes|Clostridia|Clostridiales|Clostridiaceae|Clostridium|Clostridium|sp_|7_2_43FAA	Some_BM	-0.00138551	721	220	4.62584e-12	1.70693e-09
3to6	Breastmilk status	Bacteria|Actinobacteria|Actinobacteria|Actinomycetales|Actinomycetaceae|Actinomyces|Actinomyces|sp_|oral|taxon|181	Some_BM	-0.00685934	721	480	6.47962e-12	2.29534e-09
3to6	Breastmilk status	Bacteria|Firmicutes|Clostridia|Clostridiales|Clostridiales_family|Clostridiales_genus|butyrate_producing|bacterium|SS3_4	Some_BM	-0.00401939	721	425	7.82741e-12	2.66614e-09
3to6	Breastmilk status	Bacteria|Firmicutes|Clostridia|Clostridiales|Lachnospiraceae|Coprococcus|Coprococcus|catus	Some_BM	-0.00500549	721	421	1.09773e-11	3.47195e-09
3to6	Breastmilk status	Bacteria|Firmicutes|Bacilli|Bacillales|Staphylococcaceae|Staphylococcus|Staphylococcus|epidermidis	Some_BM	0.00352103	721	473	1.32217e-11	4.03762e-09
3to6	Breastmilk status	Bacteria|Firmicutes|Bacilli|Lactobacillales|Streptococcaceae|Streptococcus|Streptococcus|thermophilus	Some_BM	-0.00632593	721	650	1.39921e-11	4.13047e-09
3to6	Breastmilk status	Bacteria|Firmicutes|Erysipelotrichia|Erysipelotrichales|Erysipelotrichaceae|Coprobacillus|Coprobacillus|sp_|D7	Some_BM	-0.00320248	721	273	1.63713e-11	4.53075e-09
3to6	Breastmilk status	Bacteria|Firmicutes|Clostridia|Clostridiales|Lachnospiraceae|Lachnoclostridium|_Clostridium_|saccharolyticum	Some_BM	-0.00260458	721	318	2.14462e-11	5.5861e-09
3to6	Breastmilk status	Bacteria|Firmicutes|Clostridia|Clostridiales|Clostridiaceae|Hungatella|Hungatella|hathewayi	Some_BM	-0.00173119	721	285	2.7804e-11	7.03522e-09
3to6	Breastmilk status	Bacteria|Firmicutes|Clostridia|Clostridiales|Lachnospiraceae|Blautia|Blautia|obeum	Some_BM	-0.00631394	721	540	2.97943e-11	7.29975e-09
3to6	Breastmilk status	Bacteria|Firmicutes|Clostridia|Clostridiales|Clostridiaceae|Clostridium|Clostridium|sp_|7_3_54FAA	Some_BM	-0.00219524	721	273	3.04981e-11	7.29975e-09
3to6	Breastmilk status	Bacteria|Firmicutes|Clostridia|Clostridiales|Lachnospiraceae|Lachnoclostridium|_Clostridium_|clostridioforme	Some_BM	-0.00258522	721	323	1.26788e-10	2.80709e-08
3to6	Breastmilk status	Bacteria|Firmicutes|Bacilli|Lactobacillales|Enterococcaceae|Enterococcus|Enterococcus|casseliflavus	Some_BM	-0.0011019	721	204	1.9026e-10	4.10961e-08
3to6	Breastmilk status	Bacteria|Firmicutes|Clostridia|Clostridiales|Lachnospiraceae|Dorea|Dorea|longicatena	Some_BM	-0.00329629	721	431	3.07386e-10	6.18685e-08
3to6	Breastmilk status	Bacteria|Firmicutes|Clostridia|Clostridiales|Lachnospiraceae|Blautia|_Ruminococcus_|torques	Some_BM	-0.00719808	721	576	3.34283e-10	6.43568e-08
3to6	Breastmilk status	Bacteria|Firmicutes|Clostridia|Clostridiales|Lachnospiraceae|Blautia|Blautia|sp_|KLE|1732	Some_BM	-0.00362686	721	478	3.41749e-10	6.43941e-08
3to6	Breastmilk status	Bacteria|Firmicutes|Clostridia|Clostridiales|Ruminococcaceae|Anaerotruncus|Anaerotruncus|colihominis	Some_BM	-0.0019199	721	273	4.37317e-10	8.0685e-08
3to6	Breastmilk status	Bacteria|Firmicutes|Clostridia|Clostridiales|Clostridiales_family|Clostridiales_genus|_Bacteroides_|pectinophilus	Some_BM	-0.00209393	721	287	5.31008e-10	9.59716e-08
3to6	Breastmilk status	Bacteria|Firmicutes|Clostridia|Clostridiales|Lachnospiraceae|Blautia|_Ruminococcus_|gnavus	Some_BM	-0.00678413	721	391	1.40519e-09	2.39314e-07
3to6	Breastmilk status	Bacteria|Firmicutes|Clostridia|Clostridiales|Eubacteriaceae|Eubacterium|Eubacterium|ramulus	Some_BM	-0.00466884	721	461	1.459e-09	2.43791e-07
3to6	Breastmilk status	Bacteria|Firmicutes|Clostridia|Clostridiales|Ruminococcaceae|Ruminococcaceae_genus|Ruminococcaceae|bacterium|D16	Some_BM	-0.00257655	721	315	2.26708e-09	3.71801e-07
3to6	Breastmilk status	Bacteria|Firmicutes|Erysipelotrichia|Erysipelotrichales|Erysipelotrichaceae|Faecalitalea|Faecalitalea|cylindroides	Some_BM	-0.0037804	721	409	2.44354e-09	3.86429e-07
3to6	Breastmilk status	Bacteria|Actinobacteria|Actinobacteria|Actinomycetales|Actinomycetaceae|Actinomyces|Actinomyces|graevenitzii	Some_BM	-0.00207296	721	331	2.53298e-09	3.93545e-07
3to6	Breastmilk status	Bacteria|Firmicutes|Clostridia|Clostridiales|Lachnospiraceae|Roseburia|Roseburia|intestinalis	Some_BM	-0.00555198	721	549	2.77196e-09	4.23249e-07
3to6	Breastmilk status	Bacteria|Firmicutes|Clostridia|Clostridiales|Peptostreptococcaceae|Clostridioides|Clostridioides|difficile	Some_BM	-0.00539606	721	493	3.67368e-09	5.35408e-07
3to6	Breastmilk status	Bacteria|Firmicutes|Clostridia|Clostridiales|Lachnospiraceae|Coprococcus|Coprococcus|sp_|ART55_1	Some_BM	-0.001919	721	310	4.11399e-09	5.69273e-07
3to6	Breastmilk status	Bacteria|Actinobacteria|Actinobacteria|Actinomycetales|Actinomycetaceae|Actinomyces|Actinomyces|neuii	Some_BM	0.000923833	721	191	9.34936e-09	1.21762e-06
3to6	Breastmilk status	Bacteria|Firmicutes|Clostridia|Clostridiales|Lachnospiraceae|Anaerostipes|Anaerostipes|sp_|3_2_56FAA	Some_BM	-0.00154821	721	311	1.71322e-08	1.99635e-06
3to6	Breastmilk status	Bacteria|Proteobacteria|Gammaproteobacteria|Enterobacterales|Enterobacteriaceae|Escherichia|Escherichia|coli	Some_BM	-0.0991312	721	714	1.73841e-08	1.9994e-06
3to6	Breastmilk status	Bacteria|Firmicutes|Clostridia|Clostridiales|Lachnospiraceae|Lachnoclostridium|_Clostridium_|citroniae	Some_BM	-0.00181591	721	259	1.82066e-08	2.06715e-06
3to6	Breastmilk status	Bacteria|Firmicutes|Clostridia|Clostridiales|Lachnospiraceae|Lachnospiraceae_genus|_Eubacterium_|rectale	Some_BM	-0.00516107	721	639	2.16998e-08	2.40217e-06
3to6	Breastmilk status	Bacteria|Firmicutes|Clostridia|Clostridiales|Lachnospiraceae|Roseburia|Roseburia|hominis	Some_BM	-0.00334734	721	440	3.2362e-08	3.53824e-06
3to6	Breastmilk status	Bacteria|Firmicutes|Clostridia|Clostridiales|Lachnospiraceae|Anaerostipes|Anaerostipes|caccae	Some_BM	-0.000962027	721	241	4.46074e-08	4.75955e-06
3to6	Breastmilk status	Bacteria|Proteobacteria|Gammaproteobacteria|Enterobacterales|Enterobacteriaceae|Klebsiella|Klebsiella|pneumoniae	Some_BM	-0.00370778	721	456	5.02332e-08	5.23371e-06
3to6	Breastmilk status	Bacteria|Firmicutes|Clostridia|Clostridiales|Ruminococcaceae|Ruminococcus|Ruminococcus|sp_|SR1_5	Some_BM	-0.00402871	721	456	1.06641e-07	1.07319e-05
3to6	Breastmilk status	Bacteria|Firmicutes|Clostridia|Clostridiales|Lachnospiraceae|Lachnospiraceae_genus|Lachnospiraceae|bacterium|2_1_58FAA	Some_BM	-0.00521496	721	388	1.2529e-07	1.24671e-05
3to6	Breastmilk status	Bacteria|Firmicutes|Clostridia|Clostridiales|Lachnospiraceae|Lachnospiraceae_genus|Lachnospiraceae|bacterium|5_1_63FAA	Some_BM	-0.00226142	721	377	6.94324e-07	6.02836e-05
3to6	Breastmilk status	Bacteria|Proteobacteria|Gammaproteobacteria|Enterobacterales|Enterobacteriaceae|Klebsiella|Klebsiella|oxytoca	Some_BM	-0.00259504	721	366	1.10226e-06	9.2968e-05
3to6	Breastmilk status	Bacteria|Actinobacteria|Actinobacteria|Actinomycetales|Actinomycetaceae|Actinomyces|Actinomyces|sp_|oral|taxon|172	Some_BM	-0.00244843	721	437	8.67482e-06	0.00063491
3to6	Breastmilk status	Bacteria|Firmicutes|Clostridia|Clostridiales|Lachnospiraceae|Tyzzerella|Tyzzerella|nexilis	Some_BM	-0.00618299	721	646	9.94438e-06	0.000721864
3to6	Breastmilk status	Bacteria|Proteobacteria|Gammaproteobacteria|Enterobacterales|Enterobacteriaceae|Citrobacter|Citrobacter|freundii	Some_BM	-0.000920487	721	243	1.0951e-05	0.000788472
3to6	Breastmilk status	Bacteria|Firmicutes|Clostridia|Clostridiales|Ruminococcaceae|Ruminiclostridium|_Eubacterium_|siraeum	Some_BM	-0.00188869	721	437	3.41294e-05	0.00236133
3to6	Breastmilk status	Bacteria|Firmicutes|Clostridia|Clostridiales|Ruminococcaceae|Faecalibacterium|Faecalibacterium|prausnitzii	Some_BM	-0.00428032	721	707	5.08741e-05	0.00336225
3to6	Breastmilk status	Bacteria|Actinobacteria|Coriobacteriia|Eggerthellales|Eggerthellaceae|Eggerthella|Eggerthella|lenta	Some_BM	-0.0149274	721	625	8.01441e-05	0.00508178
3to6	Breastmilk status	Bacteria|Actinobacteria|Coriobacteriia|Eggerthellales|Eggerthellaceae|Eggerthella|Eggerthella|sp_|1_3_56FAA	Some_BM	-0.00343614	721	429	8.04958e-05	0.00508178
3to6	Breastmilk status	Bacteria|Actinobacteria|Coriobacteriia|Coriobacteriales|Coriobacteriaceae|Collinsella|Collinsella|stercoris	Some_BM	-0.000858913	721	206	8.09091e-05	0.00508178
3to6	Breastmilk status	Bacteria|Actinobacteria|Actinobacteria|Bifidobacteriales|Bifidobacteriaceae|Bifidobacterium|Bifidobacterium|breve	Some_BM	0.148603	721	718	0.000124393	0.00775791
3to6	Breastmilk status	Bacteria|Actinobacteria|Coriobacteriia|Eggerthellales|Eggerthellaceae|Gordonibacter|Gordonibacter|pamelaeae	Some_BM	-0.00250597	721	434	0.000135724	0.00840541
3to6	Breastmilk status	unknown|unknown|unknown|unknown|unknown|unknown|unknown	Some_BM	-0.00271035	721	579	0.000147091	0.0090461
3to6	Breastmilk status	Bacteria|Firmicutes|Bacilli|Lactobacillales|Enterococcaceae|Enterococcus|Enterococcus|faecium	Some_BM	-0.0028152	721	480	0.000166707	0.0101818
3to6	Breastmilk status	Bacteria|Firmicutes|Bacilli|Lactobacillales|Lactobacillaceae|Lactobacillus|Lactobacillus|rhamnosus	Some_BM	0.0195019	721	443	0.000655044	0.0364847
3to6	Breastmilk status	Bacteria|Proteobacteria|Gammaproteobacteria|Enterobacterales|Enterobacteriaceae|Enterobacter|Enterobacter|cloacae	Some_BM	-0.00157089	721	347	0.000906494	0.0489507
3to6	Breastmilk status	Bacteria|Firmicutes|Bacilli|Lactobacillales|Lactobacillaceae|Lactobacillus|Lactobacillus|gasseri	Some_BM	0.000468407	721	175	0.00119286	0.0632399
3to6	Breastmilk status	Bacteria|Firmicutes|Bacilli|Bacillales|Bacillales_family|Gemella|Gemella|haemolysans	Some_BM	-0.00137613	721	371	0.00122078	0.0639718
3to6	Breastmilk status	Bacteria|Firmicutes|Bacilli|Lactobacillales|Streptococcaceae|Streptococcus|Streptococcus|peroris	Some_BM	0.00455079	721	620	0.00173728	0.0859519
3to6	Breastmilk status	Bacteria|Firmicutes|Clostridia|Clostridiales|Ruminococcaceae|Subdoligranulum|Subdoligranulum|sp_|4_3_54A2FAA	Some_BM	-0.000810574	721	338	0.00177626	0.0873922
3to6	Breastmilk status	Bacteria|Firmicutes|Bacilli|Lactobacillales|Carnobacteriaceae|Granulicatella|Granulicatella|elegans	Some_BM	-0.0014345	721	392	0.00192478	0.0936585
3to6	Breastmilk status	Bacteria|Actinobacteria|Coriobacteriia|Coriobacteriales|Coriobacteriaceae|Collinsella|Collinsella|sp_|4_8_47FAA	Some_BM	-0.00132887	721	555	0.00349225	0.152351
3to6	Breastmilk status	Bacteria|Firmicutes|Clostridia|Clostridiales|Eubacteriaceae|Eubacterium|_Eubacterium_|eligens	Some_BM	-0.00114456	721	429	0.00387148	0.163266
3to6	Celiac disease	Bacteria|Firmicutes|Clostridia|Clostridiales|Lachnospiraceae|Roseburia|Roseburia|hominis	Yes	-0.00342681	721	440	0.0105888	0.153225
3to6	Celiac disease	Bacteria|Firmicutes|Clostridia|Clostridiales|Lachnospiraceae|Lachnoclostridium|_Clostridium_|saccharolyticum	Yes	-0.00223727	721	318	0.0112251	0.160079
3to6	Geographical location	Bacteria|Firmicutes|Bacilli|Lactobacillales|Lactobacillaceae|Lactobacillus|Lactobacillus|rhamnosus	Finland	0.0415719	721	443	1.97879e-06	0.000251783
3to6	Geographical location	Bacteria|Firmicutes|Bacilli|Lactobacillales|Streptococcaceae|Streptococcus|Streptococcus|sp_|C150	Finland	-0.00858578	721	589	2.26761e-05	0.00257461
3to6	Geographical location	Bacteria|Firmicutes|Clostridia|Clostridiales|Lachnospiraceae|Anaerostipes|Anaerostipes|caccae	Finland	-0.000947204	721	241	0.000215571	0.0207963
3to6	Geographical location	Bacteria|Firmicutes|Clostridia|Clostridiales|Ruminococcaceae|Anaerotruncus|Anaerotruncus|colihominis	Finland	-0.00150563	721	273	0.000997608	0.082723
3to6	Geographical location	Bacteria|Firmicutes|Bacilli|Lactobacillales|Streptococcaceae|Streptococcus|Streptococcus|thermophilus	Finland	-0.00416307	721	650	0.0021888	0.156828
3to6	Geographical location	Bacteria|Firmicutes|Bacilli|Lactobacillales|Streptococcaceae|Streptococcus|Streptococcus|sp_|C150	Germany	-0.00694891	721	589	0.00343806	0.221598
3to6	Geographical location	Bacteria|Firmicutes|Bacilli|Lactobacillales|Streptococcaceae|Streptococcus|Streptococcus|sp_|C150	Sweden	-0.0104499	721	589	8.15287e-08	1.33707e-05
3to6	Geographical location	Bacteria|Firmicutes|Clostridia|Clostridiales|Lachnospiraceae|Anaerostipes|Anaerostipes|caccae	Sweden	-0.000738634	721	241	0.00290268	0.192989
3to6	Geographical location	Bacteria|Firmicutes|Bacilli|Lactobacillales|Streptococcaceae|Streptococcus|Streptococcus|sp_|C150	Washington	-0.00857162	721	589	0.000134972	0.0135522
3to6	Geographical location	Bacteria|Proteobacteria|Gammaproteobacteria|Enterobacterales|Enterobacteriaceae|Klebsiella|Klebsiella|oxytoca	Washington	0.0028496	721	366	0.00160846	0.122375
3to6	Daycare exposure	Bacteria|Firmicutes|Bacilli|Lactobacillales|Streptococcaceae|Streptococcus|Streptococcus|sp_|I_P16	Yes	0.00320284	721	489	0.000904731	0.0179246
3to6	Daycare exposure	Bacteria|Firmicutes|Bacilli|Lactobacillales|Streptococcaceae|Streptococcus|Streptococcus|sp_|I_G2	Yes	0.00310699	721	467	0.00140539	0.0265944
3to6	Daycare exposure	Bacteria|Actinobacteria|Actinobacteria|Bifidobacteriales|Bifidobacteriaceae|Bifidobacterium|Bifidobacterium|adolescentis	Yes	0.0149499	721	651	0.00359902	0.0632399
3to6	Daycare exposure	Bacteria|Actinobacteria|Actinobacteria|Actinomycetales|Actinomycetaceae|Actinomyces|Actinomyces|sp_|oral|taxon|181	Yes	0.00472895	721	480	0.00449781	0.0767488
3to6	Daycare exposure	Bacteria|Firmicutes|Clostridia|Clostridiales|Lachnospiraceae|Blautia|_Ruminococcus_|gnavus	Yes	0.00568263	721	391	0.004671	0.0783454
3to6	Daycare exposure	Bacteria|Firmicutes|Clostridia|Clostridiales|Lachnospiraceae|Anaerostipes|Anaerostipes|caccae	Yes	0.000898935	721	241	0.00474528	0.0791416
3to6	Daycare exposure	Bacteria|Firmicutes|Clostridia|Clostridiales|Lachnospiraceae|Blautia|Blautia|obeum	Yes	0.00467966	721	540	0.00622594	0.0993459
3to6	Daycare exposure	Bacteria|Firmicutes|Clostridia|Clostridiales|Lachnospiraceae|Anaerostipes|Anaerostipes|sp_|3_2_56FAA	Yes	0.00123194	721	311	0.0130866	0.180522
3to6	Daycare exposure	Bacteria|Firmicutes|Bacilli|Lactobacillales|Enterococcaceae|Enterococcus|Enterococcus|faecium	Yes	0.0032324	721	480	0.0142869	0.191705
3to6	Daycare exposure	Bacteria|Firmicutes|Clostridia|Clostridiales|Ruminococcaceae|Anaerotruncus|Anaerotruncus|colihominis	Yes	-0.0013359	721	273	0.0152817	0.201391
3to6	Daycare exposure	Bacteria|Firmicutes|Bacilli|Lactobacillales|Streptococcaceae|Streptococcus|Streptococcus|pneumoniae	Yes	0.00272469	721	617	0.015634	0.20421
3to6	Daycare exposure	Bacteria|Firmicutes|Clostridia|Clostridiales|Lachnospiraceae|Coprococcus|Coprococcus|catus	Yes	0.00306339	721	421	0.0176342	0.226331
3to6	Maternal probiotic	Bacteria|Proteobacteria|Gammaproteobacteria|Enterobacterales|Enterobacteriaceae|Enterobacter|Enterobacter|cloacae	Yes	0.00228109	721	347	0.0122508	0.169785
3to6	Maternal probiotic	Bacteria|Bacteroidetes|Bacteroidia|Bacteroidales|Bacteroidaceae|Bacteroides|Bacteroides|thetaiotaomicron	Yes	0.00214962	721	414	0.0139446	0.189698
3to6	Household furry pets	Bacteria|Bacteroidetes|Bacteroidia|Bacteroidales|Bacteroidaceae|Bacteroides|Bacteroides|sp_|4_3_47FAA	During	-0.00128964	721	238	0.00907698	0.230993
3to6	Household furry pets	Bacteria|Bacteroidetes|Bacteroidia|Bacteroidales|Bacteroidaceae|Bacteroides|Bacteroides|sp_|4_3_47FAA	Never	-0.00164433	721	238	0.000737015	0.0277155
3to6	Household siblings	Bacteria|Actinobacteria|Coriobacteriia|Eggerthellales|Eggerthellaceae|Eggerthella|Eggerthella|sp_|1_3_56FAA	During	0.00260557	721	429	0.00363611	0.113585
3to6	Household siblings	Bacteria|Actinobacteria|Actinobacteria|Bifidobacteriales|Bifidobacteriaceae|Bifidobacterium|Bifidobacterium|breve	During	0.11312	721	718	0.00606833	0.168997
3to6	Maternal diabetes	Bacteria|Firmicutes|Clostridia|Clostridiales|Lachnospiraceae|Dorea|Dorea|formicigenerans	None	-0.00294767	721	419	0.00611417	0.231918
3to6	Maternal diabetes	Bacteria|Firmicutes|Clostridia|Clostridiales|Lachnospiraceae|Dorea|Dorea|formicigenerans	T1D	-0.00492887	721	419	0.00127521	0.0660427
3to6	Maternal diabetes	Bacteria|Bacteroidetes|Bacteroidia|Bacteroidales|Porphyromonadaceae|Parabacteroides|Parabacteroides|distasonis	T2D	0.0187924	721	475	0.00456587	0.187201
3to6	Maternal preeclampsia/toxemia	Bacteria|Firmicutes|Clostridia|Clostridiales|Lachnospiraceae|Tyzzerella|Tyzzerella|nexilis	Yes	0.00882693	721	646	0.00206897	0.0381724
3to6	Maternal preeclampsia/toxemia	Bacteria|Firmicutes|Clostridia|Clostridiales|Lachnospiraceae|Anaerostipes|Anaerostipes|caccae	Yes	0.00106805	721	241	0.00290132	0.0519072
3to6	Maternal preeclampsia/toxemia	Bacteria|Firmicutes|Clostridia|Clostridiales|Ruminococcaceae|Ruminococcus|Ruminococcus|sp_|SR1_5	Yes	-0.00399637	721	456	0.00973283	0.144379
3to6	Maternal preeclampsia/toxemia	Bacteria|Firmicutes|Bacilli|Lactobacillales|Streptococcaceae|Streptococcus|Streptococcus|vestibularis	Yes	0.00215424	721	459	0.0119994	0.167878
3to6	Preterm	Bacteria|Actinobacteria|Coriobacteriia|Coriobacteriales|Coriobacteriaceae|Collinsella|Collinsella|stercoris	Yes	-0.00103154	721	206	0.01405	0.190255
3to6	Sex	Bacteria|Bacteroidetes|Bacteroidia|Bacteroidales|Bacteroidaceae|Bacteroides|Bacteroides|thetaiotaomicron	Male	-0.00125582	721	414	0.00112571	0.0215785
3to6	Sex	Bacteria|Bacteroidetes|Bacteroidia|Bacteroidales|Bacteroidaceae|Bacteroides|Bacteroides|sp_|3_1_40A	Male	-0.000657261	721	236	0.00158264	0.0295694
3to6	Sex	Bacteria|Bacteroidetes|Bacteroidia|Bacteroidales|Bacteroidaceae|Bacteroides|Bacteroides|sp_|4_3_47FAA	Male	-0.000717404	721	238	0.00224215	0.0409037
3to6	Sex	Bacteria|Bacteroidetes|Bacteroidia|Bacteroidales|Bacteroidaceae|Bacteroides|Bacteroides|sp_|9_1_42FAA	Male	-0.000682518	721	237	0.00224472	0.0409037
3to6	Solid food	Bacteria|Actinobacteria|Actinobacteria|Actinomycetales|Actinomycetaceae|Actinomyces|Actinomyces|sp_|oral|taxon|181	Fruits_Only	0.00790478	721	480	0.000912037	0.0773659
3to6	Solid food	Bacteria|Firmicutes|Bacilli|Lactobacillales|Streptococcaceae|Streptococcus|Streptococcus|peroris	Fruits_Only	0.0118406	721	620	0.00151585	0.117758
3to6	Solid food	Bacteria|Firmicutes|Bacilli|Lactobacillales|Lactobacillaceae|Lactobacillus|Lactobacillus|rhamnosus	Meats+Vegetables	0.0906063	721	443	0.000668954	0.0594805
3to6	Solid food	Bacteria|Firmicutes|Negativicutes|Veillonellales|Veillonellaceae|Veillonella|Veillonella|atypica	No_Solids	-0.00387047	721	378	0.000273499	0.0260442
3to6	Solid food	Bacteria|Firmicutes|Clostridia|Clostridiales|Lachnospiraceae|Dorea|Dorea|longicatena	Vegetables_Only	-0.00344911	721	431	0.0012157	0.098053
3to6	Solid food	Bacteria|Firmicutes|Clostridia|Clostridiales|Lachnospiraceae|Lachnoclostridium|_Clostridium_|bolteae	Vegetables_Only	-0.00345639	721	384	0.00200605	0.148047
3to6	Solid food	Bacteria|Firmicutes|Bacilli|Lactobacillales|Streptococcaceae|Streptococcus|Streptococcus|mitis	Vegetables_Only	0.00509282	721	631	0.00325036	0.211345
3to6	Solid food	Bacteria|Firmicutes|Bacilli|Lactobacillales|Streptococcaceae|Streptococcus|Streptococcus|peroris	Vegetables_Only	0.0089927	721	620	0.00381567	0.239656
3to6	Solid food	Bacteria|Firmicutes|Clostridia|Clostridiales|Lachnospiraceae|Dorea|Dorea|longicatena	Vegetables+Fruits	-0.00298493	721	431	0.00358349	0.228971
3to6	Vitamin D	Bacteria|Firmicutes|Bacilli|Lactobacillales|Streptococcaceae|Streptococcus|Streptococcus|parasanguinis	During	-0.0276618	721	699	0.00393744	0.121076
3to6	Vitamin D	Bacteria|Firmicutes|Bacilli|Lactobacillales|Streptococcaceae|Streptococcus|Streptococcus|sp_|F0442	During	-0.0139446	721	636	0.00829506	0.214798
3to6	Vitamin D	Bacteria|Firmicutes|Bacilli|Bacillales|Staphylococcaceae|Staphylococcus|Staphylococcus|epidermidis	Never	-0.0072716	721	473	0.00288346	0.0936585
3to6	Vitamin D	Bacteria|Firmicutes|Bacilli|Lactobacillales|Streptococcaceae|Streptococcus|Streptococcus|sp_|F0442	Never	-0.0165051	721	636	0.00326667	0.10369
3to6	Vitamin D	Bacteria|Firmicutes|Bacilli|Lactobacillales|Streptococcaceae|Streptococcus|Streptococcus|parasanguinis	Never	-0.0299149	721	699	0.0033291	0.105107
3to6	Vitamin D	Bacteria|Firmicutes|Clostridia|Clostridiales|Lachnospiraceae|Blautia|_Ruminococcus_|torques	Never	0.0162044	721	576	0.00356111	0.111834
3to6	Vitamin D	Bacteria|Firmicutes|Clostridia|Clostridiales|Clostridiaceae|Clostridium|Clostridium|paraputrificum	Never	0.00419875	721	285	0.00462528	0.138617
3to6	Vitamin D	Bacteria|Proteobacteria|Gammaproteobacteria|Enterobacterales|Enterobacteriaceae|Enterobacter|Enterobacter|cloacae	Never	0.00647646	721	347	0.00508322	0.148571
3to6	Vitamin D	Bacteria|Firmicutes|Bacilli|Lactobacillales|Streptococcaceae|Streptococcus|Streptococcus|sp_|I_G2	Never	-0.00704503	721	467	0.00719286	0.192157
3to6	Vitamin D	Bacteria|Firmicutes|Clostridia|Clostridiales|Lachnospiraceae|Lachnospiraceae_genus|Lachnospiraceae|bacterium|2_1_58FAA	Never	0.0124514	721	388	0.00919189	0.231918
7to10	Antibiotics	Bacteria|Actinobacteria|Actinobacteria|Bifidobacteriales|Bifidobacteriaceae|Bifidobacterium|Bifidobacterium|adolescentis	Before	0.008814	710	666	0.0030412	0.163403
7to10	Antibiotics	Bacteria|Firmicutes|Bacilli|Lactobacillales|Streptococcaceae|Streptococcus|Streptococcus|sp_|I_G2	During	-0.00318899	710	489	0.00311525	0.164039
7to10	Antibiotics	Bacteria|Actinobacteria|Actinobacteria|Bifidobacteriales|Bifidobacteriaceae|Bifidobacterium|Bifidobacterium|adolescentis	During	0.0196665	710	666	0.00330864	0.17166
7to10	Antibiotics	Bacteria|Firmicutes|Bacilli|Lactobacillales|Streptococcaceae|Streptococcus|Streptococcus|lutetiensis	Never	0.000832833	710	265	0.000736934	0.0534227
7to10	Birth mode	Bacteria|Bacteroidetes|Bacteroidia|Bacteroidales|Bacteroidaceae|Bacteroides|Bacteroides|sp_|2_2_4	Vaginal	0.00479104	710	352	2.51182e-08	1.70418e-06
7to10	Birth mode	Bacteria|Bacteroidetes|Bacteroidia|Bacteroidales|Bacteroidaceae|Bacteroides|Bacteroides|thetaiotaomicron	Vaginal	0.00287716	710	453	4.97304e-08	3.07805e-06
7to10	Birth mode	Bacteria|Bacteroidetes|Bacteroidia|Bacteroidales|Bacteroidaceae|Bacteroides|Bacteroides|finegoldii	Vaginal	0.00467495	710	378	5.95041e-08	3.61949e-06
7to10	Birth mode	Bacteria|Bacteroidetes|Bacteroidia|Bacteroidales|Bacteroidaceae|Bacteroides|Bacteroides|sp_|D22	Vaginal	0.00210794	710	280	1.00985e-07	5.93791e-06
7to10	Birth mode	Bacteria|Bacteroidetes|Bacteroidia|Bacteroidales|Odoribacteraceae|Odoribacter|Odoribacter|splanchnicus	Vaginal	0.00284602	710	337	1.61139e-07	9.02381e-06
7to10	Birth mode	Bacteria|Bacteroidetes|Bacteroidia|Bacteroidales|Bacteroidaceae|Bacteroides|Bacteroides|fragilis	Vaginal	0.008039	710	625	3.70596e-07	1.981e-05
7to10	Birth mode	Bacteria|Bacteroidetes|Bacteroidia|Bacteroidales|Bacteroidaceae|Bacteroides|Bacteroides|ovatus	Vaginal	0.00804781	710	489	5.78863e-07	3.0481e-05
7to10	Birth mode	Bacteria|Bacteroidetes|Bacteroidia|Bacteroidales|Bacteroidaceae|Bacteroides|Bacteroides|xylanisolvens	Vaginal	0.00525112	710	492	1.34727e-06	6.69459e-05
7to10	Birth mode	Bacteria|Bacteroidetes|Bacteroidia|Bacteroidales|Bacteroidaceae|Bacteroides|Bacteroides|sp_|4_3_47FAA	Vaginal	0.00320841	710	319	3.93497e-06	0.000185101
7to10	Birth mode	Bacteria|Bacteroidetes|Bacteroidia|Bacteroidales|Bacteroidaceae|Bacteroides|Bacteroides|sp_|3_1_23	Vaginal	0.00397727	710	340	4.30248e-06	0.000199726
7to10	Birth mode	Bacteria|Bacteroidetes|Bacteroidia|Bacteroidales|Bacteroidaceae|Bacteroides|Bacteroides|vulgatus	Vaginal	0.00797828	710	626	5.23024e-06	0.00023964
7to10	Birth mode	Bacteria|Bacteroidetes|Bacteroidia|Bacteroidales|Porphyromonadaceae|Parabacteroides|Parabacteroides|johnsonii	Vaginal	0.00218262	710	311	9.64269e-06	0.000430625
7to10	Birth mode	Bacteria|Bacteroidetes|Bacteroidia|Bacteroidales|Porphyromonadaceae|Parabacteroides|Parabacteroides|sp_|D13	Vaginal	0.00162403	710	294	1.38345e-05	0.000610102
7to10	Birth mode	Bacteria|Bacteroidetes|Bacteroidia|Bacteroidales|Porphyromonadaceae|Parabacteroides|Parabacteroides|goldsteinii	Vaginal	0.00155827	710	302	7.32526e-05	0.00277887
7to10	Birth mode	Bacteria|Bacteroidetes|Bacteroidia|Bacteroidales|Bacteroidaceae|Bacteroides|Bacteroides|sp_|3_1_19	Vaginal	0.00171947	710	304	7.70799e-05	0.00289296
7to10	Birth mode	Bacteria|Bacteroidetes|Bacteroidia|Bacteroidales|Bacteroidaceae|Bacteroides|Bacteroides|stercoris	Vaginal	0.00182499	710	330	0.000139915	0.00483943
7to10	Birth mode	Bacteria|Bacteroidetes|Bacteroidia|Bacteroidales|Bacteroidaceae|Bacteroides|Bacteroides|dorei	Vaginal	0.00628969	710	469	0.000151385	0.00518529
7to10	Birth mode	Bacteria|Bacteroidetes|Bacteroidia|Bacteroidales|Porphyromonadaceae|Parabacteroides|Parabacteroides|sp_|20_3	Vaginal	0.00155762	710	267	0.000195587	0.00657171
7to10	Birth mode	Bacteria|Bacteroidetes|Bacteroidia|Bacteroidales|Porphyromonadaceae|Parabacteroides|Parabacteroides|distasonis	Vaginal	0.00484467	710	519	0.00021282	0.00694466
7to10	Birth mode	Bacteria|Bacteroidetes|Bacteroidia|Bacteroidales|Porphyromonadaceae|Parabacteroides|Parabacteroides|merdae	Vaginal	0.00207609	710	462	0.00021456	0.00694466
7to10	Birth mode	Bacteria|Bacteroidetes|Bacteroidia|Bacteroidales|Bacteroidaceae|Bacteroides|Bacteroides|sp_|3_1_40A	Vaginal	0.00215779	710	342	0.000226831	0.00724501
7to10	Birth mode	Bacteria|Bacteroidetes|Bacteroidia|Bacteroidales|Bacteroidaceae|Bacteroides|Bacteroides|sp_|9_1_42FAA	Vaginal	0.00180822	710	322	0.000321891	0.00954311
7to10	Birth mode	Bacteria|Bacteroidetes|Bacteroidia|Bacteroidales|Bacteroidaceae|Bacteroides|Bacteroides|clarus	Vaginal	0.000968926	710	219	0.000730777	0.0201115
7to10	Birth mode	Bacteria|Bacteroidetes|Bacteroidia|Bacteroidales|Rikenellaceae|Alistipes|Alistipes|finegoldii	Vaginal	0.00115382	710	361	0.000826062	0.0222469
7to10	Birth mode	Bacteria|Bacteroidetes|Bacteroidia|Bacteroidales|Bacteroidaceae|Bacteroides|Bacteroides|uniformis	Vaginal	0.00310684	710	441	0.00341886	0.0759583
7to10	Birth mode	Bacteria|Bacteroidetes|Bacteroidia|Bacteroidales|Bacteroidaceae|Bacteroides|Bacteroides|coprophilus	Vaginal	0.0012483	710	329	0.00379701	0.0826104
7to10	Breastmilk status	unknown|unknown|unknown|unknown|unknown|unknown|unknown	No_BM_Ever	0.0269834	710	647	1.12027e-05	0.00134738
7to10	Breastmilk status	Bacteria|Firmicutes|Clostridia|Clostridiales|Lachnospiraceae|Lachnoclostridium|_Clostridium_|scindens	Some_BM	-0.00356184	710	414	2.31957e-22	2.45503e-18
7to10	Breastmilk status	Bacteria|Firmicutes|Clostridia|Clostridiales|Peptostreptococcaceae|Clostridioides|Clostridioides|difficile	Some_BM	-0.0118258	710	638	1.33499e-19	7.06476e-16
7to10	Breastmilk status	Bacteria|Firmicutes|Clostridia|Clostridiales|Lachnospiraceae|Blautia|Blautia|hansenii	Some_BM	-0.00729335	710	548	2.49672e-19	8.80842e-16
7to10	Breastmilk status	Bacteria|Firmicutes|Clostridia|Clostridiales|Lachnospiraceae|Lachnospiraceae_genus|Lachnospiraceae|bacterium|6_1_37FAA	Some_BM	-0.00763716	710	552	5.58361e-19	1.47742e-15
7to10	Breastmilk status	Bacteria|Firmicutes|Erysipelotrichia|Erysipelotrichales|Erysipelotrichaceae|Erysipelotrichaceae_genus|Erysipelotrichaceae|bacterium|2_2_44A	Some_BM	-0.00534327	710	518	8.1057e-19	1.71581e-15
7to10	Breastmilk status	Bacteria|Firmicutes|Clostridia|Clostridiales|Lachnospiraceae|Lachnospiraceae_genus|Lachnospiraceae|bacterium|3_1	Some_BM	-0.00339471	710	424	3.23518e-18	5.70686e-15
7to10	Breastmilk status	Bacteria|Firmicutes|Clostridia|Clostridiales|Lachnospiraceae|Lachnoclostridium|_Clostridium_|bolteae	Some_BM	-0.0103995	710	575	8.14456e-18	1.23146e-14
7to10	Breastmilk status	Bacteria|Firmicutes|Clostridia|Clostridiales|Lachnospiraceae|Blautia|_Ruminococcus_|torques	Some_BM	-0.0173134	710	672	2.01404e-17	2.66458e-14
7to10	Breastmilk status	Bacteria|Firmicutes|Clostridia|Clostridiales|Lachnospiraceae|Tyzzerella|Tyzzerella|nexilis	Some_BM	-0.0354684	710	681	1.57891e-16	1.8568e-13
7to10	Breastmilk status	Bacteria|Firmicutes|Erysipelotrichia|Erysipelotrichales|Erysipelotrichaceae|Erysipelotrichaceae_genus|Erysipelotrichaceae|bacterium|5_2_54FAA	Some_BM	-0.00350361	710	443	1.4264e-15	1.50971e-12
7to10	Breastmilk status	Bacteria|Firmicutes|Clostridia|Clostridiales|Eubacteriaceae|Eubacterium|Eubacterium|ramulus	Some_BM	-0.0115671	710	637	2.84518e-15	2.73758e-12
7to10	Breastmilk status	Bacteria|Firmicutes|Clostridia|Clostridiales|Lachnospiraceae|Lachnospiraceae_genus|Lachnospiraceae|bacterium|A2	Some_BM	-0.00246612	710	389	4.86617e-15	4.29196e-12
7to10	Breastmilk status	Bacteria|Firmicutes|Clostridia|Clostridiales|Lachnospiraceae|Lachnospiraceae_genus|Lachnospiraceae|bacterium|1_4_56FAA	Some_BM	-0.00879008	710	583	6.55784e-15	5.33909e-12
7to10	Breastmilk status	Bacteria|Firmicutes|Erysipelotrichia|Erysipelotrichales|Erysipelotrichaceae|Holdemanella|Holdemanella|biformis	Some_BM	-0.00425422	710	514	8.75746e-15	6.62064e-12
7to10	Breastmilk status	Bacteria|Firmicutes|Clostridia|Clostridiales|Lachnospiraceae|Roseburia|Roseburia|hominis	Some_BM	-0.00691791	710	603	1.84608e-14	1.30259e-11
7to10	Breastmilk status	Bacteria|Firmicutes|Clostridia|Clostridiales|Lachnospiraceae|Roseburia|Roseburia|intestinalis	Some_BM	-0.0136803	710	663	2.63581e-14	1.74359e-11
7to10	Breastmilk status	Bacteria|Firmicutes|Clostridia|Clostridiales|Lachnospiraceae|Lachnoclostridium|_Clostridium_|citroniae	Some_BM	-0.00451096	710	409	5.17024e-14	3.21893e-11
7to10	Breastmilk status	Bacteria|Firmicutes|Clostridia|Clostridiales|Lachnospiraceae|Lachnoclostridium|_Clostridium_|asparagiforme	Some_BM	-0.0025817	710	372	8.12574e-14	4.77794e-11
7to10	Breastmilk status	Bacteria|Firmicutes|Erysipelotrichia|Erysipelotrichales|Erysipelotrichaceae|Erysipelotrichaceae_genus|_Eubacterium_|dolichum	Some_BM	-0.00361754	710	475	8.99175e-14	5.00888e-11
7to10	Breastmilk status	Bacteria|Firmicutes|Clostridia|Clostridiales|Lachnospiraceae|Lachnospiraceae_genus|Lachnospiraceae|bacterium|5_1_57FAA	Some_BM	-0.00405694	710	464	1.09237e-13	5.78081e-11
7to10	Breastmilk status	Bacteria|Firmicutes|Clostridia|Clostridiales|Lachnospiraceae|Blautia|Blautia|obeum	Some_BM	-0.0134226	710	638	1.19479e-13	6.02176e-11
7to10	Breastmilk status	Bacteria|Firmicutes|Clostridia|Clostridiales|Lachnospiraceae|Blautia|Blautia|sp_|KLE|1732	Some_BM	-0.00924027	710	606	2.39409e-13	1.15177e-10
7to10	Breastmilk status	Bacteria|Firmicutes|Clostridia|Clostridiales|Clostridiaceae|Clostridium|Clostridium|sp_|7_3_54FAA	Some_BM	-0.0043718	710	445	5.70501e-13	2.62529e-10
7to10	Breastmilk status	Bacteria|Firmicutes|Clostridia|Clostridiales|Lachnospiraceae|Lachnoclostridium|_Clostridium_|saccharolyticum	Some_BM	-0.00428509	710	515	1.1056e-12	4.77979e-10
7to10	Breastmilk status	Bacteria|Firmicutes|Clostridia|Clostridiales|Ruminococcaceae|Ruminococcus|Ruminococcus|sp_|SR1_5	Some_BM	-0.00973412	710	620	1.12901e-12	4.77979e-10
7to10	Breastmilk status	Bacteria|Firmicutes|Clostridia|Clostridiales|Lachnospiraceae|Lachnoclostridium|_Clostridium_|clostridioforme	Some_BM	-0.00440343	710	530	1.22892e-12	5.00266e-10
7to10	Breastmilk status	Bacteria|Firmicutes|Clostridia|Clostridiales|Clostridiaceae|Clostridium|Clostridium|sp_|ATCC|29733	Some_BM	-0.00358748	710	461	1.87483e-12	7.34933e-10
7to10	Breastmilk status	Bacteria|Firmicutes|Clostridia|Clostridiales|Lachnospiraceae|Lachnoclostridium|_Clostridium_|symbiosum	Some_BM	-0.00562447	710	529	2.3482e-12	8.87621e-10
7to10	Breastmilk status	Bacteria|Firmicutes|Clostridia|Clostridiales|Lachnospiraceae|Coprococcus|Coprococcus|catus	Some_BM	-0.00667562	710	607	4.5091e-12	1.64566e-09
7to10	Breastmilk status	Bacteria|Firmicutes|Clostridia|Clostridiales|Ruminococcaceae|Subdoligranulum|Subdoligranulum|sp_|4_3_54A2FAA	Some_BM	-0.00269427	710	480	5.337e-12	1.88289e-09
7to10	Breastmilk status	Bacteria|Firmicutes|Clostridia|Clostridiales|Clostridiaceae|Clostridium|Clostridium|sp_|KLE|1755	Some_BM	-0.00201168	710	347	7.93222e-12	2.70821e-09
7to10	Breastmilk status	Bacteria|Firmicutes|Erysipelotrichia|Erysipelotrichales|Erysipelotrichaceae|Faecalitalea|Faecalitalea|cylindroides	Some_BM	-0.00671071	710	586	1.26294e-11	4.17717e-09
7to10	Breastmilk status	Bacteria|Firmicutes|Erysipelotrichia|Erysipelotrichales|Erysipelotrichaceae|Erysipelatoclostridium|Erysipelatoclostridium|ramosum	Some_BM	-0.0104069	710	544	1.54329e-11	4.94975e-09
7to10	Breastmilk status	Bacteria|Firmicutes|Clostridia|Clostridiales|Clostridiaceae|Clostridium|Clostridium|sp_|ATCC|BAA_442	Some_BM	-0.00849217	710	576	1.6617e-11	5.06476e-09
7to10	Breastmilk status	Bacteria|Firmicutes|Clostridia|Clostridiales|Ruminococcaceae|Anaerotruncus|Anaerotruncus|colihominis	Some_BM	-0.00433304	710	486	1.67485e-11	5.06476e-09
7to10	Breastmilk status	Bacteria|Firmicutes|Erysipelotrichia|Erysipelotrichales|Erysipelotrichaceae|Holdemania|Holdemania|filiformis	Some_BM	-0.00233573	710	442	2.08407e-11	6.12715e-09
7to10	Breastmilk status	Bacteria|Firmicutes|Clostridia|Clostridiales|Clostridiales_family|Clostridiales_genus|_Bacteroides_|pectinophilus	Some_BM	-0.0044186	710	519	2.91406e-11	8.33578e-09
7to10	Breastmilk status	Bacteria|Firmicutes|Clostridia|Clostridiales|Clostridiales_family|Clostridiales_genus|butyrate_producing|bacterium|SM4_1	Some_BM	-0.00358084	710	470	5.11454e-11	1.42453e-08
7to10	Breastmilk status	Bacteria|Firmicutes|Clostridia|Clostridiales|Lachnospiraceae|Coprococcus|Coprococcus|sp_|ART55_1	Some_BM	-0.00369829	710	522	8.86295e-11	2.40527e-08
7to10	Breastmilk status	Bacteria|Firmicutes|Clostridia|Clostridiales|Clostridiales_family|Clostridiales_genus|butyrate_producing|bacterium|SS3_4	Some_BM	-0.00587951	710	611	3.79478e-10	1.0041e-07
7to10	Breastmilk status	Bacteria|Firmicutes|Clostridia|Clostridiales|Lachnospiraceae|Lachnospiraceae_genus|Lachnospiraceae|bacterium|2_1_58FAA	Some_BM	-0.0135396	710	593	6.50858e-10	1.68017e-07
7to10	Breastmilk status	Bacteria|Firmicutes|Clostridia|Clostridiales|Lachnospiraceae|Anaerostipes|Anaerostipes|sp_|3_2_56FAA	Some_BM	-0.00353635	710	465	1.02482e-09	2.58254e-07
7to10	Breastmilk status	Bacteria|Firmicutes|Erysipelotrichia|Erysipelotrichales|Erysipelotrichaceae|Coprobacillus|Coprobacillus|sp_|D7	Some_BM	-0.00538548	710	503	1.12724e-09	2.77457e-07
7to10	Breastmilk status	Bacteria|Firmicutes|Clostridia|Clostridiales|Ruminococcaceae|Ruminococcaceae_genus|Ruminococcaceae|bacterium|D16	Some_BM	-0.00396604	710	539	1.58687e-09	3.81716e-07
7to10	Breastmilk status	Bacteria|Firmicutes|Clostridia|Clostridiales|Peptostreptococcaceae|Intestinibacter|Intestinibacter|bartlettii	Some_BM	-0.0101714	710	631	1.62639e-09	3.82527e-07
7to10	Breastmilk status	Bacteria|Firmicutes|Bacilli|Lactobacillales|Lactobacillaceae|Lactobacillus|Lactobacillus|rhamnosus	Some_BM	0.0107805	710	395	2.69753e-09	6.08438e-07
7to10	Breastmilk status	Bacteria|Firmicutes|Clostridia|Clostridiales|Lachnospiraceae|Dorea|Dorea|formicigenerans	Some_BM	-0.00703686	710	604	2.70187e-09	6.08438e-07
7to10	Breastmilk status	Bacteria|Firmicutes|Clostridia|Clostridiales|Ruminococcaceae|Ruminiclostridium|_Eubacterium_|siraeum	Some_BM	-0.00510821	710	578	3.59816e-09	7.93394e-07
7to10	Breastmilk status	Bacteria|Firmicutes|Clostridia|Clostridiales|Eubacteriaceae|Eubacterium|Eubacterium|ventriosum	Some_BM	-0.004935	710	568	5.63099e-09	1.21629e-06
7to10	Breastmilk status	Bacteria|Firmicutes|Clostridia|Clostridiales|Lachnospiraceae|Coprococcus|Coprococcus|eutactus	Some_BM	-0.00224307	710	431	6.94626e-09	1.47038e-06
7to10	Breastmilk status	Bacteria|Firmicutes|Clostridia|Clostridiales|Ruminococcaceae|Ruminiclostridium|_Clostridium_|methylpentosum	Some_BM	-0.00176601	710	359	8.04331e-09	1.66922e-06
7to10	Breastmilk status	Bacteria|Firmicutes|Clostridia|Clostridiales|Ruminococcaceae|Ruminococcus|Ruminococcus|lactaris	Some_BM	-0.00230318	710	394	8.91608e-09	1.78052e-06
7to10	Breastmilk status	Bacteria|Firmicutes|Erysipelotrichia|Erysipelotrichales|Erysipelotrichaceae|Erysipelatoclostridium|_Clostridium_|spiroforme	Some_BM	-0.00136444	710	423	9.97315e-09	1.95374e-06
7to10	Breastmilk status	Bacteria|Firmicutes|Clostridia|Clostridiales|Clostridiaceae|Clostridium|Clostridium|celatum	Some_BM	-0.00180573	710	331	1.01526e-08	1.95374e-06
7to10	Breastmilk status	Bacteria|Actinobacteria|Coriobacteriia|Eggerthellales|Eggerthellaceae|Eggerthella|Eggerthella|lenta	Some_BM	-0.0229886	710	659	1.43434e-08	2.71091e-06
7to10	Breastmilk status	Bacteria|Firmicutes|Clostridia|Clostridiales|Lachnospiraceae|Anaerostipes|Anaerostipes|caccae	Some_BM	-0.00545006	710	373	3.0317e-08	5.43855e-06
7to10	Breastmilk status	Bacteria|Firmicutes|Clostridia|Clostridiales|Clostridiaceae|Hungatella|Hungatella|hathewayi	Some_BM	-0.00386789	710	457	3.79234e-08	6.58002e-06
7to10	Breastmilk status	Bacteria|Firmicutes|Clostridia|Clostridiales|Clostridiales_family|Flavonifractor|Flavonifractor|plautii	Some_BM	-0.00821854	710	545	4.96978e-08	8.4839e-06
7to10	Breastmilk status	Bacteria|Actinobacteria|Coriobacteriia|Eggerthellales|Eggerthellaceae|Eggerthella|Eggerthella|sp_|1_3_56FAA	Some_BM	-0.00507253	710	532	6.33651e-08	1.0479e-05
7to10	Breastmilk status	Bacteria|Firmicutes|Clostridia|Clostridiales|Lachnospiraceae|Blautia|_Ruminococcus_|gnavus	Some_BM	-0.0127517	710	597	8.40067e-08	1.36789e-05
7to10	Breastmilk status	Bacteria|Firmicutes|Clostridia|Clostridiales|Lachnospiraceae|Lachnospiraceae_genus|_Eubacterium_|rectale	Some_BM	-0.00856607	710	674	2.13733e-07	3.32669e-05
7to10	Breastmilk status	Bacteria|Firmicutes|Clostridia|Clostridiales|Lachnospiraceae|Lachnospiraceae_genus|Lachnospiraceae|bacterium|3_2	Some_BM	-0.00177264	710	397	4.40336e-07	6.69459e-05
7to10	Breastmilk status	Bacteria|Actinobacteria|Actinobacteria|Bifidobacteriales|Bifidobacteriaceae|Bifidobacterium|Bifidobacterium|bifidum	Some_BM	0.135313	710	709	6.69462e-07	9.8411e-05
7to10	Breastmilk status	Bacteria|Firmicutes|Clostridia|Clostridiales|Ruminococcaceae|Faecalibacterium|Faecalibacterium|prausnitzii	Some_BM	-0.00605987	710	705	9.81289e-07	0.000142273
7to10	Breastmilk status	Bacteria|Proteobacteria|Gammaproteobacteria|Enterobacterales|Enterobacteriaceae|Klebsiella|Klebsiella|sp_|4_1_44FAA	Some_BM	-0.00164018	710	400	1.30149e-06	0.000185101
7to10	Breastmilk status	Bacteria|Firmicutes|Clostridia|Clostridiales|Lachnospiraceae|Butyrivibrio|Butyrivibrio|crossotus	Some_BM	-0.0019677	710	419	5.77521e-06	0.000754628
7to10	Breastmilk status	Bacteria|Firmicutes|Clostridia|Clostridiales|Lachnospiraceae|Dorea|Dorea|longicatena	Some_BM	-0.00300878	710	586	9.24027e-06	0.00116082
7to10	Breastmilk status	Bacteria|Firmicutes|Bacilli|Lactobacillales|Streptococcaceae|Streptococcus|Streptococcus|sp_|C150	Some_BM	0.0045385	710	552	1.79781e-05	0.00211422
7to10	Breastmilk status	Bacteria|Firmicutes|Bacilli|Lactobacillales|Lactobacillaceae|Lactobacillus|Lactobacillus|fermentum	Some_BM	0.000434256	710	164	2.7266e-05	0.00303007
7to10	Breastmilk status	Bacteria|Bacteroidetes|Bacteroidia|Bacteroidales|Rikenellaceae|Alistipes|Alistipes|finegoldii	Some_BM	-0.00126855	710	361	2.75802e-05	0.00303007
7to10	Breastmilk status	Bacteria|Firmicutes|Bacilli|Lactobacillales|Streptococcaceae|Streptococcus|Streptococcus|thermophilus	Some_BM	-0.00260746	710	619	2.9459e-05	0.00318158
7to10	Breastmilk status	Bacteria|Firmicutes|Bacilli|Lactobacillales|Streptococcaceae|Streptococcus|Streptococcus|peroris	Some_BM	0.00289634	710	582	4.18975e-05	0.00439053
7to10	Breastmilk status	Bacteria|Firmicutes|Clostridia|Clostridiales|Lachnospiraceae|Lachnospiraceae_genus|Lachnospiraceae|bacterium|5_1_63FAA	Some_BM	-0.00427676	710	543	5.62021e-05	0.00571965
7to10	Breastmilk status	Bacteria|Firmicutes|Bacilli|Lactobacillales|Streptococcaceae|Streptococcus|Streptococcus|sp_|I_P16	Some_BM	-0.00144779	710	499	0.000101121	0.00914758
7to10	Breastmilk status	unknown|unknown|unknown|unknown|unknown|unknown|unknown	Some_BM	-0.00524382	710	647	0.000286051	0.0229361
7to10	Breastmilk status	Bacteria|Proteobacteria|Gammaproteobacteria|Enterobacterales|Enterobacteriaceae|Escherichia|Escherichia|coli	Some_BM	-0.0412679	710	707	0.000529669	0.040043
7to10	Breastmilk status	Bacteria|Firmicutes|Bacilli|Lactobacillales|Streptococcaceae|Streptococcus|Streptococcus|sp_|I_G2	Some_BM	-0.00138129	710	489	0.000569994	0.0427859
7to10	Breastmilk status	Bacteria|Firmicutes|Clostridia|Clostridiales|Eubacteriaceae|Eubacterium|_Eubacterium_|eligens	Some_BM	-0.0024714	710	559	0.000617431	0.0460204
7to10	Breastmilk status	Bacteria|Actinobacteria|Actinobacteria|Bifidobacteriales|Bifidobacteriaceae|Bifidobacterium|Bifidobacterium|dentium	Some_BM	0.00603102	710	497	0.000689808	0.0503512
7to10	Breastmilk status	Bacteria|Firmicutes|Clostridia|Clostridiales|Ruminococcaceae|Ruminococcus|Ruminococcus|bromii	Some_BM	-0.00220317	710	690	0.000825448	0.0590307
7to10	Breastmilk status	Bacteria|Actinobacteria|Actinobacteria|Actinomycetales|Actinomycetaceae|Actinomyces|Actinomyces|odontolyticus	Some_BM	-0.00205486	710	590	0.0012721	0.0826104
7to10	Breastmilk status	Bacteria|Actinobacteria|Actinobacteria|Actinomycetales|Actinomycetaceae|Actinomyces|Actinomyces|sp_|oral|taxon|172	Some_BM	-0.00182668	710	514	0.0013302	0.0858466
7to10	Breastmilk status	Bacteria|Verrucomicrobia|Verrucomicrobiae|Verrucomicrobiales|Akkermansiaceae|Akkermansia|Akkermansia|muciniphila	Some_BM	-0.00114355	710	551	0.00176013	0.108943
7to10	Breastmilk status	Bacteria|Firmicutes|Clostridia|Clostridiales|Ruminococcaceae|Ruminococcus|Ruminococcus|bicirculans	Some_BM	-0.00139672	710	534	0.00179352	0.109726
7to10	Breastmilk status	Bacteria|Bacteroidetes|Bacteroidia|Bacteroidales|Bacteroidaceae|Bacteroides|Bacteroides|sp_|3_1_19	Some_BM	-0.00113074	710	304	0.00264769	0.149059
7to10	Breastmilk status	Bacteria|Actinobacteria|Actinobacteria|Bifidobacteriales|Bifidobacteriaceae|Bifidobacterium|Bifidobacterium|breve	Some_BM	0.0734697	710	709	0.0034379	0.177496
7to10	Breastmilk status	Bacteria|Firmicutes|Bacilli|Lactobacillales|Enterococcaceae|Enterococcus|Enterococcus|faecium	Some_BM	-0.00226992	710	608	0.00434116	0.215713
7to10	Breastmilk status	Bacteria|Proteobacteria|Gammaproteobacteria|Enterobacterales|Enterobacteriaceae|Enterobacter|Enterobacter|cloacae	Some_BM	-0.00109009	710	398	0.00482415	0.235881
7to10	Celiac disease	Bacteria|Firmicutes|Clostridia|Clostridiales|Lachnospiraceae|Blautia|Blautia|obeum	Yes	0.0154549	710	638	0.000812518	0.0220505
7to10	Celiac disease	Bacteria|Firmicutes|Clostridia|Clostridiales|Lachnospiraceae|Dorea|Dorea|longicatena	Yes	0.00520856	710	586	0.00281746	0.0649674
7to10	Celiac disease	Bacteria|Firmicutes|Clostridia|Clostridiales|Eubacteriaceae|Eubacterium|Eubacterium|ramulus	Yes	0.0110806	710	637	0.00336999	0.0757281
7to10	Celiac disease	Bacteria|Firmicutes|Clostridia|Clostridiales|Ruminococcaceae|Ruminiclostridium|_Eubacterium_|siraeum	Yes	0.00638092	710	578	0.0040768	0.0871694
7to10	Celiac disease	Bacteria|Actinobacteria|Coriobacteriia|Eggerthellales|Eggerthellaceae|Eggerthella|Eggerthella|lenta	Yes	0.0308863	710	659	0.00462657	0.097158
7to10	Celiac disease	Bacteria|Firmicutes|Clostridia|Clostridiales|Lachnospiraceae|Lachnospiraceae_genus|Lachnospiraceae|bacterium|1_4_56FAA	Yes	0.00799768	710	583	0.00639771	0.125395
7to10	Celiac disease	Bacteria|Firmicutes|Erysipelotrichia|Erysipelotrichales|Erysipelotrichaceae|Holdemanella|Holdemanella|biformis	Yes	0.00381344	710	514	0.00663873	0.1294
7to10	Celiac disease	Bacteria|Firmicutes|Clostridia|Clostridiales|Peptostreptococcaceae|Clostridioides|Clostridioides|difficile	Yes	0.00888156	710	638	0.0078906	0.149059
7to10	Celiac disease	Bacteria|Actinobacteria|Coriobacteriia|Eggerthellales|Eggerthellaceae|Eggerthella|Eggerthella|sp_|1_3_56FAA	Yes	0.00592652	710	532	0.0119963	0.201538
7to10	Geographical location	Bacteria|Proteobacteria|Gammaproteobacteria|Pasteurellales|Pasteurellaceae|Haemophilus|Haemophilus|parainfluenzae	Finland	0.013872	710	541	1.22309e-06	0.000276607
7to10	Geographical location	Bacteria|Firmicutes|Bacilli|Lactobacillales|Lactobacillaceae|Lactobacillus|Lactobacillus|rhamnosus	Finland	0.0133836	710	395	5.59352e-06	0.00116082
7to10	Geographical location	Bacteria|Firmicutes|Clostridia|Clostridiales|Ruminococcaceae|Anaerotruncus|Anaerotruncus|colihominis	Finland	-0.00471039	710	486	5.66496e-06	0.00116197
7to10	Geographical location	Bacteria|Proteobacteria|Gammaproteobacteria|Pasteurellales|Pasteurellaceae|Haemophilus|Haemophilus|influenzae	Finland	0.00224157	710	291	8.29509e-06	0.00164411
7to10	Geographical location	Bacteria|Firmicutes|Negativicutes|Veillonellales|Veillonellaceae|Veillonella|Veillonella|parvula	Finland	0.0371264	710	679	1.12774e-05	0.00218609
7to10	Geographical location	Bacteria|Firmicutes|Clostridia|Clostridiales|Lachnospiraceae|Lachnoclostridium|_Clostridium_|asparagiforme	Finland	-0.00223159	710	372	6.23227e-05	0.00931672
7to10	Geographical location	Bacteria|Firmicutes|Clostridia|Clostridiales|Lachnospiraceae|Lachnoclostridium|_Clostridium_|clostridioforme	Finland	-0.00387002	710	530	0.000110966	0.0159141
7to10	Geographical location	Bacteria|Firmicutes|Bacilli|Lactobacillales|Streptococcaceae|Streptococcus|Streptococcus|sp_|C150	Finland	-0.00714384	710	552	0.000290292	0.03684
7to10	Geographical location	Bacteria|Firmicutes|Clostridia|Clostridiales|Ruminococcaceae|Ruminiclostridium|_Clostridium_|methylpentosum	Finland	-0.00180259	710	359	0.000603925	0.0691769
7to10	Geographical location	Bacteria|Firmicutes|Clostridia|Clostridiales|Clostridiaceae|Clostridium|Clostridium|sp_|KLE|1755	Finland	-0.00161221	710	347	0.000684658	0.0759583
7to10	Geographical location	Bacteria|Actinobacteria|Actinobacteria|Actinomycetales|Actinomycetaceae|Actinomyces|Actinomyces|sp_|oral|taxon|181	Finland	-0.00324378	710	572	0.000693877	0.0764999
7to10	Geographical location	Bacteria|Firmicutes|Clostridia|Clostridiales|Lachnospiraceae|Anaerostipes|Anaerostipes|sp_|3_2_56FAA	Finland	-0.00346925	710	465	0.00076335	0.0826104
7to10	Geographical location	Bacteria|Firmicutes|Clostridia|Clostridiales|Lachnospiraceae|Lachnoclostridium|_Clostridium_|symbiosum	Finland	-0.00420597	710	529	0.00114513	0.115429
7to10	Geographical location	Bacteria|Firmicutes|Erysipelotrichia|Erysipelotrichales|Erysipelotrichaceae|Coprobacillus|Coprobacillus|sp_|D7	Finland	-0.00489857	710	503	0.00123411	0.122993
7to10	Geographical location	Bacteria|Firmicutes|Clostridia|Clostridiales|Eubacteriaceae|Eubacterium|Eubacterium|ramulus	Finland	-0.00756952	710	637	0.00127687	0.125395
7to10	Geographical location	Bacteria|Firmicutes|Erysipelotrichia|Erysipelotrichales|Erysipelotrichaceae|Erysipelotrichaceae_genus|Erysipelotrichaceae|bacterium|5_2_54FAA	Finland	-0.00231967	710	443	0.00183058	0.163403
7to10	Geographical location	Bacteria|Firmicutes|Clostridia|Clostridiales|Lachnospiraceae|Anaerostipes|Anaerostipes|caccae	Finland	-0.00517527	710	373	0.00186219	0.164039
7to10	Geographical location	Bacteria|Firmicutes|Clostridia|Clostridiales|Ruminococcaceae|Ruminococcus|Ruminococcus|lactaris	Finland	-0.00209632	710	394	0.00230404	0.195724
7to10	Geographical location	Bacteria|Firmicutes|Bacilli|Lactobacillales|Streptococcaceae|Streptococcus|Streptococcus|sp_|C150	Georgia	-0.0100399	710	552	0.000134219	0.0187906
7to10	Geographical location	Bacteria|Bacteroidetes|Bacteroidia|Bacteroidales|Bacteroidaceae|Bacteroides|Bacteroides|sp_|D22	Georgia	0.00261345	710	280	0.00193219	0.167901
7to10	Geographical location	Bacteria|Firmicutes|Clostridia|Clostridiales|Ruminococcaceae|Anaerotruncus|Anaerotruncus|colihominis	Germany	-0.00538311	710	486	7.36837e-05	0.0108315
7to10	Geographical location	Bacteria|Firmicutes|Clostridia|Clostridiales|Lachnospiraceae|Lachnoclostridium|_Clostridium_|scindens	Germany	-0.00226021	710	414	0.00304907	0.24448
7to10	Geographical location	Bacteria|Proteobacteria|Gammaproteobacteria|Pasteurellales|Pasteurellaceae|Haemophilus|Haemophilus|parainfluenzae	Sweden	0.0109745	710	541	2.20141e-05	0.00388328
7to10	Geographical location	Bacteria|Firmicutes|Bacilli|Lactobacillales|Streptococcaceae|Streptococcus|Streptococcus|sp_|C150	Sweden	-0.00708461	710	552	0.000244896	0.0317644
7to10	Geographical location	Bacteria|Firmicutes|Clostridia|Clostridiales|Clostridiaceae|Clostridium|Clostridium|celatum	Sweden	0.00171736	710	331	0.000526419	0.0614651
7to10	Geographical location	Bacteria|Firmicutes|Clostridia|Clostridiales|Lachnospiraceae|Coprococcus|Coprococcus|sp_|ART55_1	Sweden	0.00322207	710	522	0.000648562	0.0733373
7to10	Geographical location	Bacteria|Proteobacteria|Gammaproteobacteria|Pasteurellales|Pasteurellaceae|Haemophilus|Haemophilus|influenzae	Sweden	0.00159606	710	291	0.000949685	0.0991269
7to10	Geographical location	Bacteria|Firmicutes|Bacilli|Lactobacillales|Streptococcaceae|Streptococcus|Streptococcus|thermophilus	Sweden	-0.0031063	710	619	0.00164552	0.152146
7to10	Geographical location	Bacteria|Firmicutes|Clostridia|Clostridiales|Ruminococcaceae|Ruminococcus|Ruminococcus|bicirculans	Washington	-0.00306891	710	534	0.000916011	0.096757
7to10	Geographical location	Bacteria|Firmicutes|Clostridia|Clostridiales|Lachnospiraceae|Lachnoclostridium|_Clostridium_|scindens	Washington	-0.00232695	710	414	0.00144979	0.13899
7to10	Geographical location	Bacteria|Firmicutes|Erysipelotrichia|Erysipelotrichales|Erysipelotrichaceae|Holdemanella|Holdemanella|biformis	Washington	-0.0032999	710	514	0.00291533	0.235901
7to10	Daycare exposure	Bacteria|Firmicutes|Bacilli|Lactobacillales|Enterococcaceae|Enterococcus|Enterococcus|faecium	Yes	0.00354313	710	608	0.00793748	0.149059
7to10	Maternal probiotic	Bacteria|Proteobacteria|Gammaproteobacteria|Enterobacterales|Enterobacteriaceae|Klebsiella|Klebsiella|oxytoca	Yes	0.00507545	710	432	0.000261467	0.00809171
7to10	Maternal probiotic	Bacteria|Firmicutes|Bacilli|Lactobacillales|Streptococcaceae|Streptococcus|Streptococcus|sp_|C150	Yes	0.00709633	710	552	0.00321573	0.0731942
7to10	Maternal probiotic	Bacteria|Firmicutes|Erysipelotrichia|Erysipelotrichales|Erysipelotrichaceae|Erysipelotrichaceae_genus|Erysipelotrichaceae|bacterium|5_2_54FAA	Yes	0.00259008	710	443	0.00779691	0.148689
7to10	Maternal probiotic	Bacteria|Firmicutes|Erysipelotrichia|Erysipelotrichales|Erysipelotrichaceae|Erysipelatoclostridium|_Clostridium_|spiroforme	Yes	0.00137582	710	423	0.00954501	0.166707
7to10	Maternal probiotic	Bacteria|Firmicutes|Clostridia|Clostridiales|Clostridiaceae|Clostridium|Clostridium|sp_|KLE|1755	Yes	0.00170248	710	347	0.0105721	0.181059
7to10	Maternal probiotic	Bacteria|Bacteroidetes|Bacteroidia|Bacteroidales|Bacteroidaceae|Bacteroides|Bacteroides|sp_|D22	Yes	-0.00193167	710	280	0.0137444	0.225536
7to10	Maternal probiotic	Bacteria|Firmicutes|Negativicutes|Veillonellales|Veillonellaceae|Megasphaera|Megasphaera|micronuciformis	Yes	0.00388203	710	398	0.0145086	0.235881
7to10	Household furry pets	Bacteria|Firmicutes|Clostridia|Clostridiales|Lachnospiraceae|Anaerostipes|Anaerostipes|sp_|3_2_56FAA	During	0.00426434	710	465	0.000584477	0.0305487
7to10	Household furry pets	Bacteria|Firmicutes|Clostridia|Clostridiales|Lachnospiraceae|Anaerostipes|Anaerostipes|caccae	During	0.00595303	710	373	0.00458528	0.163403
7to10	Household furry pets	Bacteria|Bacteroidetes|Bacteroidia|Bacteroidales|Bacteroidaceae|Bacteroides|Bacteroides|finegoldii	Never	-0.0044108	710	378	0.00576964	0.195724
7to10	Household siblings	Bacteria|Proteobacteria|Gammaproteobacteria|Enterobacterales|Enterobacteriaceae|Klebsiella|Klebsiella|oxytoca	During	-0.00262399	710	432	0.000550433	0.028984
7to10	Household siblings	Bacteria|Proteobacteria|Gammaproteobacteria|Enterobacterales|Enterobacteriaceae|Citrobacter|Citrobacter|freundii	During	-0.00106539	710	293	0.00252189	0.104673
7to10	Household siblings	Bacteria|Bacteroidetes|Bacteroidia|Bacteroidales|Porphyromonadaceae|Parabacteroides|Parabacteroides|distasonis	During	0.00417411	710	519	0.00267048	0.109552
7to10	Household siblings	Bacteria|Firmicutes|Negativicutes|Veillonellales|Veillonellaceae|Veillonella|Veillonella|atypica	During	-0.00452472	710	575	0.00314891	0.124824
7to10	Maternal pregnancy weight gain	Bacteria|Verrucomicrobia|Verrucomicrobiae|Verrucomicrobiales|Akkermansiaceae|Akkermansia|Akkermansia|muciniphila	Non-Excess	-0.00139878	710	551	0.000449987	0.0131203
7to10	Preterm	Bacteria|Proteobacteria|Gammaproteobacteria|Enterobacterales|Enterobacteriaceae|Klebsiella|Klebsiella|oxytoca	Yes	0.0035611	710	432	0.00800662	0.149457
7to10	Preterm	Bacteria|Firmicutes|Bacilli|Lactobacillales|Streptococcaceae|Streptococcus|Streptococcus|sp_|I_P16	Yes	-0.00213556	710	499	0.00823692	0.152146
7to10	Probiotic	Bacteria|Firmicutes|Clostridia|Clostridiales|Lachnospiraceae|Lachnospiraceae_genus|Lachnospiraceae|bacterium|A2	Never	0.00293313	710	389	0.00223543	0.129999
7to10	Probiotic	Bacteria|Firmicutes|Erysipelotrichia|Erysipelotrichales|Erysipelotrichaceae|Erysipelotrichaceae_genus|_Eubacterium_|dolichum	Never	0.00417956	710	475	0.0043102	0.215185
7to10	Sex	Bacteria|Firmicutes|Clostridia|Clostridiales|Lachnospiraceae|Lachnospiraceae_genus|Lachnospiraceae|bacterium|1_4_56FAA	Male	0.00402419	710	583	0.000243718	0.00767711
7to10	Sex	Bacteria|Firmicutes|Clostridia|Clostridiales|Lachnospiraceae|Lachnospiraceae_genus|_Eubacterium_|rectale	Male	0.00586529	710	674	0.000269308	0.0082619
7to10	Sex	Bacteria|Firmicutes|Erysipelotrichia|Erysipelotrichales|Erysipelotrichaceae|Holdemanella|Holdemanella|biformis	Male	0.00169097	710	514	0.00135141	0.0348012
7to10	Sex	Bacteria|Firmicutes|Clostridia|Clostridiales|Clostridiaceae|Clostridium|Clostridium|perfringens	Male	0.000812358	710	314	0.00695276	0.13404
7to10	Sex	Bacteria|Bacteroidetes|Bacteroidia|Bacteroidales|Rikenellaceae|Alistipes|Alistipes|putredinis	Male	-0.000639657	710	362	0.015215	0.24448
7to10	Solid food	Bacteria|Actinobacteria|Actinobacteria|Bifidobacteriales|Bifidobacteriaceae|Bifidobacterium|Bifidobacterium|breve	Fruits_Only	0.932195	710	709	4.20426e-05	0.00693113
7to10	Solid food	Bacteria|Firmicutes|Bacilli|Lactobacillales|Streptococcaceae|Streptococcus|Streptococcus|pseudopneumoniae	Meats+Vegetables	0.00476105	710	390	0.00234679	0.198073
7to10	Solid food	Bacteria|Actinobacteria|Actinobacteria|Bifidobacteriales|Bifidobacteriaceae|Bifidobacterium|Bifidobacterium|breve	Vegetables+Fruits	0.123975	710	709	0.00111268	0.112803
7to10	Solid food	Bacteria|Proteobacteria|Gammaproteobacteria|Enterobacterales|Enterobacteriaceae|Escherichia|Escherichia|coli	Vegetables+Fruits	-0.0561143	710	707	0.00185105	0.164039
7to10	Vitamin D	Bacteria|Bacteroidetes|Bacteroidia|Bacteroidales|Bacteroidaceae|Bacteroides|Bacteroides|sp_|D22	During	-0.00659304	710	280	0.000347049	0.0192817
7to10	Vitamin D	Bacteria|Bacteroidetes|Bacteroidia|Bacteroidales|Bacteroidaceae|Bacteroides|Bacteroides|sp_|D22	Never	-0.00684712	710	280	0.000540587	0.0286795
11to14	Birth mode	Bacteria|Bacteroidetes|Bacteroidia|Bacteroidales|Bacteroidaceae|Bacteroides|Bacteroides|sp_|2_2_4	Vaginal	0.00509152	575	361	9.31442e-05	0.00589026
11to14	Birth mode	Bacteria|Bacteroidetes|Bacteroidia|Bacteroidales|Bacteroidaceae|Bacteroides|Bacteroides|sp_|3_1_23	Vaginal	0.00436851	575	340	0.000291756	0.0152942
11to14	Birth mode	Bacteria|Bacteroidetes|Bacteroidia|Bacteroidales|Porphyromonadaceae|Parabacteroides|Parabacteroides|johnsonii	Vaginal	0.00225825	575	325	0.000361244	0.0182176
11to14	Birth mode	Bacteria|Bacteroidetes|Bacteroidia|Bacteroidales|Bacteroidaceae|Bacteroides|Bacteroides|sp_|D22	Vaginal	0.00228692	575	290	0.000915033	0.0387818
11to14	Birth mode	Bacteria|Bacteroidetes|Bacteroidia|Bacteroidales|Bacteroidaceae|Bacteroides|Bacteroides|thetaiotaomicron	Vaginal	0.00237155	575	417	0.00226591	0.0778585
11to14	Birth mode	Bacteria|Bacteroidetes|Bacteroidia|Bacteroidales|Bacteroidaceae|Bacteroides|Bacteroides|dorei	Vaginal	0.00599827	575	452	0.0027772	0.0921498
11to14	Birth mode	Bacteria|Bacteroidetes|Bacteroidia|Bacteroidales|Bacteroidaceae|Bacteroides|Bacteroides|sp_|9_1_42FAA	Vaginal	0.00250695	575	321	0.00311754	0.100163
11to14	Birth mode	Bacteria|Bacteroidetes|Bacteroidia|Bacteroidales|Bacteroidaceae|Bacteroides|Bacteroides|sp_|3_1_40A	Vaginal	0.00216324	575	333	0.00611679	0.168332
11to14	Birth mode	Bacteria|Bacteroidetes|Bacteroidia|Bacteroidales|Bacteroidaceae|Bacteroides|Bacteroides|uniformis	Vaginal	0.00660084	575	421	0.00616878	0.168332
11to14	Birth mode	Bacteria|Bacteroidetes|Bacteroidia|Bacteroidales|Bacteroidaceae|Bacteroides|Bacteroides|vulgatus	Vaginal	0.0215452	575	531	0.0068099	0.181497
11to14	Birth mode	Bacteria|Bacteroidetes|Bacteroidia|Bacteroidales|Porphyromonadaceae|Parabacteroides|Parabacteroides|goldsteinii	Vaginal	0.00135915	575	284	0.00935423	0.227239
11to14	Birth mode	Bacteria|Bacteroidetes|Bacteroidia|Bacteroidales|Odoribacteraceae|Odoribacter|Odoribacter|splanchnicus	Vaginal	0.00181193	575	327	0.00998114	0.233911
11to14	Breastmilk status	Bacteria|Firmicutes|Erysipelotrichia|Erysipelotrichales|Erysipelotrichaceae|Holdemanella|Holdemanella|biformis	Some_BM	-0.0050734	575	524	8.77173e-11	6.98932e-07
11to14	Breastmilk status	Bacteria|Firmicutes|Clostridia|Clostridiales|Lachnospiraceae|Lachnospiraceae_genus|Lachnospiraceae|bacterium|3_1	Some_BM	-0.0031369	575	498	6.32197e-10	1.83701e-06
11to14	Breastmilk status	Bacteria|Firmicutes|Bacilli|Lactobacillales|Streptococcaceae|Streptococcus|Streptococcus|sp_|C150	Some_BM	0.0052365	575	400	6.91647e-10	1.83701e-06
11to14	Breastmilk status	Bacteria|Firmicutes|Clostridia|Clostridiales|Lachnospiraceae|Blautia|Blautia|obeum	Some_BM	-0.0145935	575	565	1.22175e-09	2.43373e-06
11to14	Breastmilk status	Bacteria|Firmicutes|Negativicutes|Veillonellales|Veillonellaceae|Megasphaera|Megasphaera|micronuciformis	Some_BM	0.00316806	575	353	2.25615e-09	3.5954e-06
11to14	Breastmilk status	Bacteria|Firmicutes|Clostridia|Clostridiales|Lachnospiraceae|Blautia|Blautia|hansenii	Some_BM	-0.00614895	575	535	3.58621e-09	3.65025e-06
11to14	Breastmilk status	Bacteria|Firmicutes|Erysipelotrichia|Erysipelotrichales|Erysipelotrichaceae|Erysipelotrichaceae_genus|Erysipelotrichaceae|bacterium|5_2_54FAA	Some_BM	-0.00422183	575	485	3.62133e-09	3.65025e-06
11to14	Breastmilk status	Bacteria|Firmicutes|Erysipelotrichia|Erysipelotrichales|Erysipelotrichaceae|Solobacterium|Solobacterium|moorei	Some_BM	-0.00247639	575	355	3.66491e-09	3.65025e-06
11to14	Breastmilk status	Bacteria|Firmicutes|Clostridia|Clostridiales|Eubacteriaceae|Eubacterium|Eubacterium|ventriosum	Some_BM	-0.008972	575	548	4.85384e-09	4.29726e-06
11to14	Breastmilk status	Bacteria|Firmicutes|Clostridia|Clostridiales|Ruminococcaceae|Ruminococcus|Ruminococcus|sp_|SR1_5	Some_BM	-0.0138397	575	565	9.7831e-09	7.38986e-06
11to14	Breastmilk status	Bacteria|Firmicutes|Clostridia|Clostridiales|Lachnospiraceae|Lachnoclostridium|_Clostridium_|saccharolyticum	Some_BM	-0.00447567	575	539	1.02019e-08	7.38986e-06
11to14	Breastmilk status	Bacteria|Firmicutes|Clostridia|Clostridiales|Lachnospiraceae|Lachnoclostridium|_Clostridium_|bolteae	Some_BM	-0.00858081	575	547	1.53739e-08	1.01707e-05
11to14	Breastmilk status	Bacteria|Firmicutes|Clostridia|Clostridiales|Lachnospiraceae|Blautia|_Ruminococcus_|torques	Some_BM	-0.017637	575	571	1.68869e-08	1.01707e-05
11to14	Breastmilk status	Bacteria|Firmicutes|Clostridia|Clostridiales|Lachnospiraceae|Lachnoclostridium|_Clostridium_|scindens	Some_BM	-0.00354866	575	473	1.78702e-08	1.01707e-05
11to14	Breastmilk status	Bacteria|Firmicutes|Clostridia|Clostridiales|Clostridiaceae|Clostridium|Clostridium|sp_|KLE|1755	Some_BM	-0.00298606	575	424	2.36998e-08	1.25893e-05
11to14	Breastmilk status	Bacteria|Firmicutes|Clostridia|Clostridiales|Ruminococcaceae|Ruminococcaceae_genus|Ruminococcaceae|bacterium|D16	Some_BM	-0.00559172	575	543	2.58757e-08	1.28861e-05
11to14	Breastmilk status	Bacteria|Firmicutes|Clostridia|Clostridiales|Clostridiales_family|Clostridiales_genus|butyrate_producing|bacterium|SM4_1	Some_BM	-0.00354445	575	520	2.85901e-08	1.34004e-05
11to14	Breastmilk status	Bacteria|Firmicutes|Clostridia|Clostridiales|Lachnospiraceae|Dorea|Dorea|sp_|5_2	Some_BM	-0.00236639	575	444	3.72309e-08	1.64809e-05
11to14	Breastmilk status	Bacteria|Firmicutes|Clostridia|Clostridiales|Lachnospiraceae|Coprococcus|Coprococcus|eutactus	Some_BM	-0.00319856	575	489	4.21984e-08	1.76967e-05
11to14	Breastmilk status	Bacteria|Firmicutes|Clostridia|Clostridiales|Lachnospiraceae|Roseburia|Roseburia|hominis	Some_BM	-0.0073312	575	565	5.25423e-08	2.09328e-05
11to14	Breastmilk status	Bacteria|Firmicutes|Bacilli|Lactobacillales|Streptococcaceae|Streptococcus|Streptococcus|peroris	Some_BM	0.00227634	575	376	5.64235e-08	2.14087e-05
11to14	Breastmilk status	Bacteria|Firmicutes|Clostridia|Clostridiales|Clostridiales_family|Clostridiales_genus|_Bacteroides_|pectinophilus	Some_BM	-0.00493043	575	549	8.42229e-08	3.0504e-05
11to14	Breastmilk status	Bacteria|Firmicutes|Clostridia|Clostridiales|Lachnospiraceae|Coprococcus|Coprococcus|catus	Some_BM	-0.0070132	575	564	8.8776e-08	3.07551e-05
11to14	Breastmilk status	Bacteria|Firmicutes|Clostridia|Clostridiales|Eubacteriaceae|Eubacterium|Eubacterium|plexicaudatum	Some_BM	-0.00209317	575	420	1.06385e-07	3.53197e-05
11to14	Breastmilk status	Bacteria|Firmicutes|Erysipelotrichia|Erysipelotrichales|Erysipelotrichaceae|Erysipelotrichaceae_genus|_Eubacterium_|dolichum	Some_BM	-0.00375261	575	505	1.46515e-07	4.66972e-05
11to14	Breastmilk status	Bacteria|Firmicutes|Clostridia|Clostridiales|Lachnospiraceae|Lachnospiraceae_genus|Lachnospiraceae|bacterium|1_4_56FAA	Some_BM	-0.00890712	575	550	2.15146e-07	6.59341e-05
11to14	Breastmilk status	Bacteria|Firmicutes|Clostridia|Clostridiales|Lachnospiraceae|Coprococcus|Coprococcus|sp_|ART55_1	Some_BM	-0.00418601	575	547	2.75592e-07	8.13302e-05
11to14	Breastmilk status	Bacteria|Firmicutes|Clostridia|Clostridiales|Clostridiaceae|Clostridium|Clostridium|sp_|ATCC|29733	Some_BM	-0.00432424	575	498	3.41066e-07	9.70576e-05
11to14	Breastmilk status	Bacteria|Firmicutes|Clostridia|Clostridiales|Peptostreptococcaceae|Intestinibacter|Intestinibacter|bartlettii	Some_BM	-0.0117411	575	549	3.61047e-07	9.92007e-05
11to14	Breastmilk status	Bacteria|Firmicutes|Clostridia|Clostridiales|Ruminococcaceae|Ruminococcus|Ruminococcus|lactaris	Some_BM	-0.00338573	575	435	8.33355e-07	0.000221339
11to14	Breastmilk status	Bacteria|Firmicutes|Clostridia|Clostridiales|Lachnospiraceae|Lachnospiraceae_genus|Lachnospiraceae|bacterium|A2	Some_BM	-0.00197872	575	472	9.58469e-07	0.000240313
11to14	Breastmilk status	Bacteria|Actinobacteria|Actinobacteria|Bifidobacteriales|Bifidobacteriaceae|Bifidobacterium|Bifidobacterium|bifidum	Some_BM	0.144084	575	571	9.65111e-07	0.000240313
11to14	Breastmilk status	Bacteria|Firmicutes|Clostridia|Clostridiales|Lachnospiraceae|Blautia|Blautia|sp_|KLE|1732	Some_BM	-0.0122745	575	564	1.03509e-06	0.000249928
11to14	Breastmilk status	Bacteria|Firmicutes|Clostridia|Clostridiales|Clostridiaceae|Clostridium|Clostridium|sp_|ATCC|BAA_442	Some_BM	-0.00831142	575	555	1.28464e-06	0.00030106
11to14	Breastmilk status	Bacteria|Firmicutes|Erysipelotrichia|Erysipelotrichales|Erysipelotrichaceae|Faecalitalea|Faecalitalea|cylindroides	Some_BM	-0.00635878	575	552	1.65596e-06	0.000376992
11to14	Breastmilk status	Bacteria|Firmicutes|Erysipelotrichia|Erysipelotrichales|Erysipelotrichaceae|Holdemania|Holdemania|filiformis	Some_BM	-0.00238029	575	501	4.47281e-06	0.000984392
11to14	Breastmilk status	Bacteria|Firmicutes|Clostridia|Clostridiales|Lachnospiraceae|Dorea|Dorea|formicigenerans	Some_BM	-0.00630286	575	555	4.76323e-06	0.000984392
11to14	Breastmilk status	Bacteria|Firmicutes|Clostridia|Clostridiales|Lachnospiraceae|Lachnospiraceae_genus|Lachnospiraceae|bacterium|5_1_57FAA	Some_BM	-0.00480676	575	481	4.78259e-06	0.000984392
11to14	Breastmilk status	Bacteria|Firmicutes|Clostridia|Clostridiales|Lachnospiraceae|Roseburia|Roseburia|intestinalis	Some_BM	-0.015966	575	570	4.9892e-06	0.000984392
11to14	Breastmilk status	Bacteria|Firmicutes|Clostridia|Clostridiales|Lachnospiraceae|Tyzzerella|Tyzzerella|nexilis	Some_BM	-0.0458712	575	574	5.0107e-06	0.000984392
11to14	Breastmilk status	Bacteria|Firmicutes|Clostridia|Clostridiales|Ruminococcaceae|Subdoligranulum|Subdoligranulum|sp_|4_3_54A2FAA	Some_BM	-0.0110622	575	517	6.80214e-06	0.00129046
11to14	Breastmilk status	Bacteria|Firmicutes|Clostridia|Clostridiales|Ruminococcaceae|Anaerotruncus|Anaerotruncus|colihominis	Some_BM	-0.00389964	575	517	7.60707e-06	0.00140961
11to14	Breastmilk status	Bacteria|Firmicutes|Erysipelotrichia|Erysipelotrichales|Erysipelotrichaceae|Erysipelatoclostridium|_Clostridium_|spiroforme	Some_BM	-0.0104737	575	421	9.85809e-06	0.00178521
11to14	Breastmilk status	Bacteria|Firmicutes|Clostridia|Clostridiales|Clostridiaceae|Clostridium|Clostridium|sp_|7_3_54FAA	Some_BM	-0.00491562	575	506	1.08594e-05	0.00191674
11to14	Breastmilk status	Bacteria|Firmicutes|Erysipelotrichia|Erysipelotrichales|Erysipelotrichaceae|Erysipelotrichaceae_genus|Erysipelotrichaceae|bacterium|2_2_44A	Some_BM	-0.00280722	575	533	1.10655e-05	0.00191674
11to14	Breastmilk status	Bacteria|Firmicutes|Clostridia|Clostridiales|Lachnospiraceae|Lachnoclostridium|_Clostridium_|symbiosum	Some_BM	-0.00653338	575	540	1.15519e-05	0.00195842
11to14	Breastmilk status	Bacteria|Firmicutes|Clostridia|Clostridiales|Peptostreptococcaceae|Clostridioides|Clostridioides|difficile	Some_BM	-0.00531803	575	567	1.35917e-05	0.00211081
11to14	Breastmilk status	Bacteria|Firmicutes|Clostridia|Clostridiales|Lachnospiraceae|Lachnoclostridium|_Clostridium_|asparagiforme	Some_BM	-0.00315339	575	456	1.36623e-05	0.00211081
11to14	Breastmilk status	Bacteria|Firmicutes|Clostridia|Clostridiales|Ruminococcaceae|Ruminiclostridium|_Clostridium_|methylpentosum	Some_BM	-0.00207652	575	413	1.37754e-05	0.00211081
11to14	Breastmilk status	Bacteria|Firmicutes|Clostridia|Clostridiales|Clostridiaceae|Clostridium|Clostridium|sp_|SY8519	Some_BM	-0.00171017	575	353	1.70222e-05	0.00246606
11to14	Breastmilk status	Bacteria|Firmicutes|Clostridia|Clostridiales|Lachnospiraceae|Blautia|Blautia|producta	Some_BM	-0.00146375	575	317	2.51353e-05	0.00357639
11to14	Breastmilk status	Bacteria|Firmicutes|Clostridia|Clostridiales|Lachnospiraceae|Lachnospiraceae_genus|Lachnospiraceae|bacterium|6_1_37FAA	Some_BM	-0.00570933	575	533	3.59858e-05	0.00490945
11to14	Breastmilk status	Bacteria|Firmicutes|Negativicutes|Veillonellales|Veillonellaceae|Veillonella|Veillonella|atypica	Some_BM	0.0054386	575	453	4.22362e-05	0.00551702
11to14	Breastmilk status	Bacteria|Firmicutes|Clostridia|Clostridiales|Eubacteriaceae|Eubacterium|Eubacterium|ramulus	Some_BM	-0.00910827	575	567	4.3454e-05	0.00558455
11to14	Breastmilk status	Bacteria|Firmicutes|Clostridia|Clostridiales|Lachnospiraceae|Lachnospiraceae_genus|Lachnospiraceae|bacterium|5_1_63FAA	Some_BM	-0.0102911	575	540	6.91039e-05	0.00824996
11to14	Breastmilk status	Bacteria|Firmicutes|Clostridia|Clostridiales|Ruminococcaceae|Ruminiclostridium|_Eubacterium_|siraeum	Some_BM	-0.00772438	575	555	6.93709e-05	0.00824996
11to14	Breastmilk status	Bacteria|Firmicutes|Clostridia|Clostridiales|Lachnospiraceae|Butyrivibrio|Butyrivibrio|crossotus	Some_BM	-0.00305979	575	468	7.22494e-05	0.00846593
11to14	Breastmilk status	Bacteria|Actinobacteria|Actinobacteria|Bifidobacteriales|Bifidobacteriaceae|Bifidobacterium|Bifidobacterium|breve	Some_BM	0.0485381	575	574	8.15792e-05	0.00915525
11to14	Breastmilk status	Bacteria|Firmicutes|Bacilli|Lactobacillales|Lactobacillaceae|Lactobacillus|Lactobacillus|rhamnosus	Some_BM	0.00149181	575	304	8.44285e-05	0.00934342
11to14	Breastmilk status	Bacteria|Actinobacteria|Actinobacteria|Actinomycetales|Actinomycetaceae|Actinomyces|Actinomyces|sp_|oral|taxon|172	Some_BM	-0.00234615	575	414	8.94944e-05	0.00976837
11to14	Breastmilk status	Bacteria|Firmicutes|Clostridia|Clostridiales|Clostridiales_family|Clostridiales_genus|butyrate_producing|bacterium|SS3_4	Some_BM	-0.00567667	575	566	0.000101736	0.0109545
11to14	Breastmilk status	Bacteria|Actinobacteria|Actinobacteria|Bifidobacteriales|Bifidobacteriaceae|Bifidobacterium|Bifidobacterium|dentium	Some_BM	0.00954409	575	453	0.000173527	0.0177264
11to14	Breastmilk status	Bacteria|Firmicutes|Clostridia|Clostridiales|Lachnospiraceae|Lachnospiraceae_genus|Lachnospiraceae|bacterium|3_2	Some_BM	-0.00161179	575	405	0.000188864	0.0185786
11to14	Breastmilk status	unknown|unknown|unknown|unknown|unknown|unknown|unknown	Some_BM	-0.0167327	575	564	0.000276844	0.0259516
11to14	Breastmilk status	Bacteria|Firmicutes|Clostridia|Clostridiales|Eubacteriaceae|Eubacterium|Eubacterium|limosum	Some_BM	-0.000972053	575	301	0.000288265	0.026708
11to14	Breastmilk status	Bacteria|Proteobacteria|Gammaproteobacteria|Enterobacterales|Enterobacteriaceae|Enterobacter|Enterobacter|cloacae	Some_BM	-0.00120228	575	303	0.000314956	0.0285199
11to14	Breastmilk status	Bacteria|Firmicutes|Clostridia|Clostridiales|Ruminococcaceae|Anaerotruncus|Anaerotruncus|sp_|G3_2012_	Some_BM	-0.0017152	575	463	0.000314979	0.0285199
11to14	Breastmilk status	Bacteria|Firmicutes|Clostridia|Clostridiales|Clostridiaceae|Hungatella|Hungatella|hathewayi	Some_BM	-0.00300276	575	505	0.0003715	0.032351
11to14	Breastmilk status	Bacteria|Firmicutes|Clostridia|Clostridiales|Lachnospiraceae|Dorea|Dorea|longicatena	Some_BM	-0.00478104	575	549	0.000691943	0.0535281
11to14	Breastmilk status	Bacteria|Firmicutes|Bacilli|Lactobacillales|Streptococcaceae|Streptococcus|Streptococcus|sp_|I_G2	Some_BM	-0.00164334	575	431	0.000712762	0.0546085
11to14	Breastmilk status	Bacteria|Firmicutes|Clostridia|Clostridiales|Ruminococcaceae|Ruminococcus|Ruminococcus|bromii	Some_BM	-0.0552563	575	571	0.000804863	0.059936
11to14	Breastmilk status	Bacteria|Firmicutes|Bacilli|Lactobacillales|Enterococcaceae|Enterococcus|Enterococcus|faecalis	Some_BM	-0.00320671	575	564	0.000829292	0.0611833
11to14	Breastmilk status	Bacteria|Firmicutes|Clostridia|Clostridiales|Lachnospiraceae|Catonella|Catonella|morbi	Some_BM	-0.00109603	575	268	0.00111426	0.0778585
11to14	Breastmilk status	Bacteria|Firmicutes|Clostridia|Clostridiales|Lachnospiraceae|Lachnoclostridium|_Clostridium_|citroniae	Some_BM	-0.00320124	575	455	0.00127659	0.0862023
11to14	Breastmilk status	Bacteria|Firmicutes|Clostridia|Clostridiales|Lachnospiraceae|Johnsonella|Johnsonella|ignava	Some_BM	-0.00160286	575	405	0.00220407	0.131203
11to14	Breastmilk status	Bacteria|Firmicutes|Clostridia|Clostridiales|Clostridiaceae|Clostridium|Clostridium|celatum	Some_BM	-0.00168294	575	363	0.0030773	0.168332
11to14	Breastmilk status	Bacteria|Firmicutes|Clostridia|Clostridiales|Clostridiales_family|Flavonifractor|Flavonifractor|plautii	Some_BM	-0.00564459	575	555	0.00420696	0.214879
11to14	Breastmilk status	Bacteria|Firmicutes|Clostridia|Clostridiales|Ruminococcaceae|Ruminococcus|Ruminococcus|bicirculans	Some_BM	-0.00176361	575	505	0.00423907	0.215139
11to14	Breastmilk status	Bacteria|Firmicutes|Clostridia|Clostridiales|Lachnospiraceae|Lachnospiraceae_genus|_Eubacterium_|rectale	Some_BM	-0.00842306	575	573	0.00452756	0.224072
11to14	Celiac disease	Bacteria|Firmicutes|Clostridia|Clostridiales|Lachnospiraceae|Coprococcus|Coprococcus|sp_|ART55_1	Yes	0.00484493	575	547	0.0102349	0.236663
11to14	Child lives on farm with animals	Bacteria|Firmicutes|Erysipelotrichia|Erysipelotrichales|Erysipelotrichaceae|Erysipelatoclostridium|_Clostridium_|spiroforme	Before	-0.0862711	575	421	0.000735686	0.0778135
11to14	Child lives on farm with animals	Bacteria|Firmicutes|Clostridia|Clostridiales|Lachnospiraceae|Lachnoclostridium|_Clostridium_|asparagiforme	Before	-0.0245196	575	456	0.00210587	0.17122
11to14	Child lives on farm with animals	Bacteria|Firmicutes|Erysipelotrichia|Erysipelotrichales|Erysipelotrichaceae|Erysipelatoclostridium|_Clostridium_|spiroforme	During	-0.0825219	575	421	0.00113206	0.106539
11to14	Child lives on farm with animals	Bacteria|Firmicutes|Erysipelotrichia|Erysipelotrichales|Erysipelotrichaceae|Erysipelatoclostridium|_Clostridium_|spiroforme	Never	-0.0874436	575	421	0.000496425	0.0565073
11to14	Child lives on farm with animals	Bacteria|Actinobacteria|Coriobacteriia|Coriobacteriales|Coriobacteriaceae|Collinsella|Collinsella|stercoris	Never	-0.0143085	575	236	0.00247724	0.193516
11to14	Geographical location	Bacteria|Firmicutes|Bacilli|Lactobacillales|Streptococcaceae|Streptococcus|Streptococcus|sp_|C150	Finland	-0.00462416	575	400	0.00025572	0.0523248
11to14	Geographical location	Bacteria|Firmicutes|Clostridia|Clostridiales|Clostridiales_family|Clostridiales_genus|_Bacteroides_|pectinophilus	Finland	0.00442902	575	549	0.00121275	0.168332
11to14	Geographical location	Bacteria|Actinobacteria|Actinobacteria|Actinomycetales|Actinomycetaceae|Actinomyces|Actinomyces|sp_|oral|taxon|181	Finland	-0.00251875	575	417	0.00179893	0.224072
11to14	Geographical location	Bacteria|Firmicutes|Clostridia|Clostridiales|Lachnospiraceae|Blautia|_Ruminococcus_|torques	Finland	-0.0144296	575	571	0.0019689	0.232073
11to14	Geographical location	Bacteria|Proteobacteria|Betaproteobacteria|Burkholderiales|Burkholderiales_family|Burkholderiales_genus|Burkholderiales|bacterium|1_1_47	Georgia	0.0079915	575	142	0.00180294	0.224072
11to14	Geographical location	Bacteria|Bacteroidetes|Bacteroidia|Bacteroidales|Bacteroidaceae|Bacteroides|Bacteroides|sp_|3_1_19	Georgia	0.00536518	575	290	0.00221835	0.249845
11to14	Geographical location	Bacteria|Firmicutes|Bacilli|Lactobacillales|Streptococcaceae|Streptococcus|Streptococcus|thermophilus	Germany	-0.0137591	575	535	7.45457e-05	0.0185619
11to14	Geographical location	Bacteria|Firmicutes|Erysipelotrichia|Erysipelotrichales|Erysipelotrichaceae|Erysipelatoclostridium|Erysipelatoclostridium|ramosum	Germany	-0.0114206	575	523	0.000453393	0.0778585
11to14	Geographical location	Bacteria|Firmicutes|Bacilli|Lactobacillales|Streptococcaceae|Streptococcus|Streptococcus|sp_|C150	Germany	-0.00521181	575	400	0.00139755	0.184366
11to14	Geographical location	Bacteria|Firmicutes|Bacilli|Lactobacillales|Streptococcaceae|Streptococcus|Streptococcus|thermophilus	Sweden	-0.0116914	575	535	4.82974e-06	0.00200434
11to14	Geographical location	Bacteria|Firmicutes|Clostridia|Clostridiales|Lachnospiraceae|Lachnospiraceae_genus|Lachnospiraceae|bacterium|COE1	Sweden	0.00287601	575	441	5.36986e-06	0.00211081
11to14	Geographical location	Bacteria|Firmicutes|Bacilli|Lactobacillales|Streptococcaceae|Streptococcus|Streptococcus|sp_|C150	Sweden	-0.00506135	575	400	3.20814e-05	0.00912945
11to14	Geographical location	Bacteria|Actinobacteria|Actinobacteria|Bifidobacteriales|Bifidobacteriaceae|Bifidobacterium|Bifidobacterium|sp_|12_1_47BFAA	Sweden	-0.0111602	575	530	0.00031749	0.0596642
11to14	Geographical location	Bacteria|Firmicutes|Clostridia|Clostridiales|Ruminococcaceae|Ruminococcus|Ruminococcus|bromii	Sweden	0.0778386	575	571	0.00111113	0.160389
11to14	Geographical location	Bacteria|Firmicutes|Clostridia|Clostridiales|Clostridiales_family|Clostridiales_genus|_Bacteroides_|pectinophilus	Sweden	0.0042523	575	549	0.00117173	0.165538
11to14	Geographical location	Bacteria|Firmicutes|Clostridia|Clostridiales|Lachnospiraceae|Blautia|Blautia|obeum	Washington	-0.0160973	575	565	0.000269957	0.0527209
11to14	Geographical location	Bacteria|Firmicutes|Erysipelotrichia|Erysipelotrichales|Erysipelotrichaceae|Erysipelotrichaceae_genus|Erysipelotrichaceae|bacterium|2_2_44A	Washington	-0.00417785	575	533	0.000405009	0.0726826
11to14	Geographical location	Bacteria|Firmicutes|Clostridia|Clostridiales|Eubacteriaceae|Eubacterium|Eubacterium|ramulus	Washington	-0.0137465	575	567	0.000882588	0.131203
11to14	Geographical location	Bacteria|Firmicutes|Erysipelotrichia|Erysipelotrichales|Erysipelotrichaceae|Holdemanella|Holdemanella|biformis	Washington	-0.00465732	575	524	0.00115059	0.163712
11to14	Daycare exposure	Bacteria|Bacteroidetes|Bacteroidia|Bacteroidales|Rikenellaceae|Alistipes|Alistipes|finegoldii	Yes	0.00179523	575	343	0.00119204	0.0499904
11to14	Maternal probiotic	Bacteria|Proteobacteria|Betaproteobacteria|Burkholderiales|Burkholderiales_family|Burkholderiales_genus|Burkholderiales|bacterium|1_1_47	Yes	0.00777036	575	142	0.00279873	0.0921498
11to14	Maternal probiotic	Bacteria|Firmicutes|Clostridia|Clostridiales|Lachnospiraceae|Lachnoclostridium|_Clostridium_|symbiosum	Yes	0.00891737	575	540	0.00511326	0.149804
11to14	Household siblings	Bacteria|Proteobacteria|Betaproteobacteria|Burkholderiales|Sutterellaceae|Parasutterella|Parasutterella|excrementihominis	During	0.000671992	575	160	5.06527e-06	0.000984392
11to14	Household siblings	Bacteria|Firmicutes|Clostridia|Clostridiales|Lachnospiraceae|Lachnospiraceae_genus|Lachnospiraceae|bacterium|6_1_37FAA	During	-0.00654433	575	533	1.61437e-05	0.00239209
11to14	Household siblings	Bacteria|Firmicutes|Clostridia|Clostridiales|Ruminococcaceae|Faecalibacterium|Faecalibacterium|prausnitzii	During	0.113103	575	574	1.62114e-05	0.00239209
11to14	Household siblings	Bacteria|Proteobacteria|Betaproteobacteria|Burkholderiales|Burkholderiales_family|Burkholderiales_genus|Burkholderiales|bacterium|1_1_47	During	0.00552227	575	142	3.54386e-05	0.00490945
11to14	Household siblings	Bacteria|Proteobacteria|Gammaproteobacteria|Enterobacterales|Enterobacteriaceae|Klebsiella|Klebsiella|sp_|4_1_44FAA	During	-0.00174413	575	324	0.000130525	0.0138669
11to14	Household siblings	Bacteria|Firmicutes|Clostridia|Clostridiales|Clostridiales_family|Clostridiales_genus|butyrate_producing|bacterium|SS3_4	During	0.00606714	575	566	0.000149935	0.0155153
11to14	Household siblings	Bacteria|Firmicutes|Clostridia|Clostridiales|Ruminococcaceae|Ruminiclostridium|_Eubacterium_|siraeum	During	0.00782905	575	555	0.000234358	0.0224984
11to14	Household siblings	Bacteria|Proteobacteria|Gammaproteobacteria|Enterobacterales|Enterobacteriaceae|Klebsiella|Klebsiella|pneumoniae	During	-0.00211513	575	370	0.000237811	0.0225581
11to14	Household siblings	Bacteria|Firmicutes|Clostridia|Clostridiales|Clostridiales_family|Clostridiales_genus|butyrate_producing|bacterium|SM4_1	During	0.00230235	575	520	0.000868831	0.0635124
11to14	Household siblings	Bacteria|Bacteroidetes|Bacteroidia|Bacteroidales|Odoribacteraceae|Odoribacter|Odoribacter|splanchnicus	During	0.00243915	575	327	0.000895269	0.06485
11to14	Household siblings	Bacteria|Firmicutes|Clostridia|Clostridiales|Lachnospiraceae|Blautia|Blautia|hansenii	During	-0.00361286	575	535	0.00139681	0.0921498
11to14	Household siblings	Bacteria|Firmicutes|Clostridia|Clostridiales|Lachnospiraceae|Anaerostipes|Anaerostipes|sp_|3_2_56FAA	During	-0.00539928	575	479	0.00194862	0.118524
11to14	Household siblings	Bacteria|Firmicutes|Clostridia|Clostridiales|Lachnospiraceae|Anaerostipes|Anaerostipes|caccae	During	-0.00743651	575	432	0.00216742	0.130834
11to14	Household siblings	Bacteria|Firmicutes|Clostridia|Clostridiales|Eubacteriaceae|Eubacterium|Eubacterium|ventriosum	During	0.00498363	575	548	0.0025757	0.149804
11to14	Household siblings	Bacteria|Firmicutes|Bacilli|Lactobacillales|Enterococcaceae|Enterococcus|Enterococcus|casseliflavus	During	-0.000586833	575	198	0.00450099	0.224072
11to14	Household siblings	Bacteria|Bacteroidetes|Bacteroidia|Bacteroidales|Bacteroidaceae|Bacteroides|Bacteroides|sp_|9_1_42FAA	Never	-0.00297224	575	321	0.00475959	0.229845
11to14	Maternal BMI	Bacteria|Actinobacteria|Actinobacteria|Bifidobacteriales|Bifidobacteriaceae|Bifidobacterium|Bifidobacterium|sp_|12_1_47BFAA	Obese	0.00910847	575	530	0.00171051	0.149804
11to14	Maternal preeclampsia/toxemia	Bacteria|Firmicutes|Clostridia|Clostridiales|Clostridiaceae|Clostridium|Clostridium|celatum	Yes	0.00432849	575	363	0.00126131	0.0523248
11to14	Maternal preeclampsia/toxemia	Bacteria|Firmicutes|Clostridia|Clostridiales|Clostridiaceae|Clostridium|Clostridium|sp_|ATCC|29733	Yes	0.00592309	575	498	0.00291348	0.0943683
11to14	Maternal preeclampsia/toxemia	Bacteria|Actinobacteria|Actinobacteria|Actinomycetales|Actinomycetaceae|Actinomyces|Actinomyces|sp_|oral|taxon|172	Yes	0.00362067	575	414	0.0102768	0.236663
11to14	Maternal pregnancy weight gain	Bacteria|Firmicutes|Clostridia|Clostridiales|Ruminococcaceae|Ruminococcus|Ruminococcus|sp_|SR1_5	Non-Excess	-0.00703488	575	565	0.00364125	0.112455
11to14	Sex	Bacteria|Firmicutes|Clostridia|Clostridiales|Lachnospiraceae|Blautia|Blautia|obeum	Male	0.00838964	575	565	7.27052e-05	0.00490945
11to14	Sex	Bacteria|Firmicutes|Clostridia|Clostridiales|Clostridiales_family|Clostridiales_genus|butyrate_producing|bacterium|SS3_4	Male	0.00507746	575	566	8.22424e-05	0.0054609
11to14	Sex	Bacteria|Firmicutes|Clostridia|Clostridiales|Lachnospiraceae|Coprococcus|Coprococcus|catus	Male	0.00448086	575	564	0.000110207	0.00686041
11to14	Sex	Bacteria|Firmicutes|Clostridia|Clostridiales|Lachnospiraceae|Roseburia|Roseburia|intestinalis	Male	0.0118813	575	570	0.000127366	0.00780654
11to14	Sex	Bacteria|Firmicutes|Clostridia|Clostridiales|Lachnospiraceae|Dorea|Dorea|longicatena	Male	0.00472684	575	549	0.000155344	0.00896942
11to14	Sex	Bacteria|Firmicutes|Clostridia|Clostridiales|Ruminococcaceae|Ruminococcus|Ruminococcus|sp_|SR1_5	Male	0.00713522	575	565	0.000663958	0.0297215
11to14	Sex	Bacteria|Firmicutes|Clostridia|Clostridiales|Peptostreptococcaceae|Intestinibacter|Intestinibacter|bartlettii	Male	0.00688031	575	549	0.00074706	0.032351
11to14	Sex	Bacteria|Firmicutes|Clostridia|Clostridiales|Lachnospiraceae|Coprococcus|Coprococcus|sp_|ART55_1	Male	0.00241805	575	547	0.000774434	0.0331758
11to14	Sex	Bacteria|Proteobacteria|Gammaproteobacteria|Enterobacterales|Enterobacteriaceae|Klebsiella|Klebsiella|sp_|4_1_44FAA	Male	0.00116651	575	324	0.00130575	0.0523248
11to14	Sex	Bacteria|Firmicutes|Clostridia|Clostridiales|Eubacteriaceae|Eubacterium|Eubacterium|plexicaudatum	Male	0.00111615	575	420	0.00131337	0.0523248
11to14	Sex	Bacteria|Firmicutes|Clostridia|Clostridiales|Lachnospiraceae|Lachnoclostridium|_Clostridium_|saccharolyticum	Male	0.00220916	575	539	0.00133585	0.0526932
11to14	Sex	Bacteria|Firmicutes|Clostridia|Clostridiales|Clostridiaceae|Clostridium|Clostridium|butyricum	Male	0.0011139	575	326	0.0020754	0.0738251
11to14	Sex	Bacteria|Firmicutes|Clostridia|Clostridiales|Lachnospiraceae|Coprococcus|Coprococcus|eutactus	Male	0.00155565	575	489	0.00285986	0.093391
11to14	Sex	Bacteria|Firmicutes|Clostridia|Clostridiales|Lachnospiraceae|Lachnospiraceae_genus|Lachnospiraceae|bacterium|5_1_63FAA	Male	0.0066533	575	540	0.00331237	0.105572
11to14	Sex	Bacteria|Firmicutes|Clostridia|Clostridiales|Lachnospiraceae|Lachnospiraceae_genus|Lachnospiraceae|bacterium|COE1	Male	0.00112095	575	441	0.00371579	0.113875
11to14	Sex	Bacteria|Firmicutes|Clostridia|Clostridiales|Lachnospiraceae|Roseburia|Roseburia|hominis	Male	0.00326174	575	565	0.00594936	0.166917
11to14	Sex	Bacteria|Firmicutes|Clostridia|Clostridiales|Lachnospiraceae|Blautia|Blautia|sp_|KLE|1732	Male	0.00604255	575	564	0.00643653	0.173264
11to14	Sex	Bacteria|Firmicutes|Clostridia|Clostridiales|Ruminococcaceae|Ruminococcaceae_genus|Ruminococcaceae|bacterium|D16	Male	0.00236784	575	543	0.00683346	0.181497
11to14	Sex	Bacteria|Firmicutes|Clostridia|Clostridiales|Eubacteriaceae|Eubacterium|Eubacterium|ramulus	Male	0.00528237	575	567	0.00740357	0.193516
11to14	Sex	Bacteria|Firmicutes|Erysipelotrichia|Erysipelotrichales|Erysipelotrichaceae|Faecalitalea|Faecalitalea|cylindroides	Male	0.00309124	575	552	0.00828036	0.212832
11to14	Sex	Bacteria|Firmicutes|Clostridia|Clostridiales|Ruminococcaceae|Ruminiclostridium|_Eubacterium_|siraeum	Male	0.0044687	575	555	0.00929942	0.227239
11to14	Sex	Bacteria|Firmicutes|Clostridia|Clostridiales|Ruminococcaceae|Ruminiclostridium|_Clostridium_|methylpentosum	Male	0.00109966	575	413	0.00931057	0.227239
11to14	Sex	Bacteria|Firmicutes|Clostridia|Clostridiales|Clostridiales_family|Clostridiales_genus|_Bacteroides_|pectinophilus	Male	0.00206787	575	549	0.00973444	0.232073
11to14	Sex	Bacteria|Firmicutes|Clostridia|Clostridiales|Ruminococcaceae|Anaerotruncus|Anaerotruncus|sp_|G3_2012_	Male	0.00107561	575	463	0.00980496	0.232073
11to14	Sex	Bacteria|Firmicutes|Clostridia|Clostridiales|Clostridiaceae|Clostridium|Clostridium|sp_|SY8519	Male	0.000886625	575	353	0.0108483	0.24697
11to14	Solid food	Bacteria|Firmicutes|Clostridia|Clostridiales|Clostridiaceae|Hungatella|Hungatella|hathewayi	Vegetables+Fruits	0.0138007	575	505	0.000399185	0.0193945
11to14	Solid food	Bacteria|Firmicutes|Clostridia|Clostridiales|Lachnospiraceae|Lachnospiraceae_genus|Lachnospiraceae|bacterium|2_1_58FAA	Vegetables+Fruits	0.0390723	575	547	0.00129038	0.0523248
11to14	Solid food	Bacteria|Firmicutes|Clostridia|Clostridiales|Lachnospiraceae|Lachnospiraceae_genus|Lachnospiraceae|bacterium|3_2	Vegetables+Fruits	0.00562534	575	405	0.00569842	0.163327
11to14	Vitamin D	Bacteria|Actinobacteria|Actinobacteria|Bifidobacteriales|Bifidobacteriaceae|Bifidobacterium|Bifidobacterium|breve	During	-0.19373	575	574	0.00124584	0.0848447
11to14	Vitamin D	Bacteria|Proteobacteria|Gammaproteobacteria|Enterobacterales|Enterobacteriaceae|Klebsiella|Klebsiella|pneumoniae	During	-0.0070698	575	370	0.00486767	0.232073
11to14	Vitamin D	Bacteria|Firmicutes|Clostridia|Clostridiales|Ruminococcaceae|Ruminococcus|Ruminococcus|sp_|SR1_5	During	0.0320699	575	565	0.00538428	0.246563
11to14	Vitamin D	Bacteria|Firmicutes|Clostridia|Clostridiales|Ruminococcaceae|Ruminococcus|Ruminococcus|sp_|SR1_5	Never	0.0387669	575	565	0.00176448	0.109839
11to14	Vitamin D	Bacteria|Actinobacteria|Actinobacteria|Bifidobacteriales|Bifidobacteriaceae|Bifidobacterium|Bifidobacterium|breve	Never	-0.185236	575	574	0.00406669	0.210412
15to18	Antibiotics	Bacteria|Firmicutes|Clostridia|Clostridiales|Ruminococcaceae|Ruminococcus|Ruminococcus|champanellensis	Never	0.00214766	487	270	0.00012018	0.0810855
15to18	Birth mode	Bacteria|Proteobacteria|Gammaproteobacteria|Enterobacterales|Enterobacteriaceae|Escherichia|Escherichia|coli	Vaginal	-0.0278649	487	485	0.00303556	0.223835
15to18	Breastmilk status	Bacteria|Firmicutes|Clostridia|Clostridiales|Lachnospiraceae|Anaerostipes|Anaerostipes|caccae	No_BM_Ever	0.0231277	487	378	0.000311569	0.112115
15to18	Breastmilk status	Bacteria|Firmicutes|Erysipelotrichia|Erysipelotrichales|Erysipelotrichaceae|Erysipelotrichaceae_genus|Erysipelotrichaceae|bacterium|5_2_54FAA	Some_BM	-0.00592864	487	452	3.42771e-06	0.0308357
15to18	Breastmilk status	Bacteria|Firmicutes|Clostridia|Clostridiales|Eubacteriaceae|Eubacterium|Eubacterium|plexicaudatum	Some_BM	-0.00254212	487	422	3.30238e-05	0.0594164
15to18	Breastmilk status	Bacteria|Actinobacteria|Actinobacteria|Bifidobacteriales|Bifidobacteriaceae|Bifidobacterium|Bifidobacterium|breve	Some_BM	0.044764	487	487	4.92441e-05	0.0640844
15to18	Breastmilk status	Bacteria|Firmicutes|Erysipelotrichia|Erysipelotrichales|Erysipelotrichaceae|Holdemanella|Holdemanella|biformis	Some_BM	-0.00561172	487	471	8.16774e-05	0.0640844
15to18	Breastmilk status	Bacteria|Firmicutes|Clostridia|Clostridiales|Lachnospiraceae|Blautia|Blautia|obeum	Some_BM	-0.0176997	487	487	0.000125319	0.0751579
15to18	Breastmilk status	Bacteria|Firmicutes|Clostridia|Clostridiales|Ruminococcaceae|Subdoligranulum|Subdoligranulum|sp_|4_3_54A2FAA	Some_BM	-0.0187156	487	471	0.000153829	0.0768803
15to18	Breastmilk status	Bacteria|Firmicutes|Bacilli|Lactobacillales|Streptococcaceae|Streptococcus|Streptococcus|sp_|I_P16	Some_BM	-0.00294701	487	376	0.000210232	0.0900596
15to18	Breastmilk status	Bacteria|Firmicutes|Clostridia|Clostridiales|Clostridiales_family|Clostridiales_genus|_Bacteroides_|pectinophilus	Some_BM	-0.00608057	487	478	0.000291257	0.110107
15to18	Breastmilk status	Bacteria|Firmicutes|Clostridia|Clostridiales|Clostridiaceae|Clostridium|Clostridium|celatum	Some_BM	-0.00377311	487	331	0.000500885	0.150199
15to18	Breastmilk status	Bacteria|Firmicutes|Negativicutes|Veillonellales|Veillonellaceae|Megasphaera|Megasphaera|micronuciformis	Some_BM	0.00153546	487	198	0.000588775	0.160974
15to18	Breastmilk status	Bacteria|Firmicutes|Clostridia|Clostridiales|Lachnospiraceae|Lachnoclostridium|_Clostridium_|scindens	Some_BM	-0.00367941	487	455	0.000723996	0.172223
15to18	Breastmilk status	Bacteria|Firmicutes|Clostridia|Clostridiales|Lachnospiraceae|Lachnospiraceae_genus|Lachnospiraceae|bacterium|3_1	Some_BM	-0.00291246	487	460	0.000735917	0.172223
15to18	Breastmilk status	Bacteria|Actinobacteria|Actinobacteria|Bifidobacteriales|Bifidobacteriaceae|Bifidobacterium|Bifidobacterium|bifidum	Some_BM	0.146877	487	485	0.000829445	0.173528
15to18	Breastmilk status	Bacteria|Firmicutes|Clostridia|Clostridiales|Lachnospiraceae|Roseburia|Roseburia|intestinalis	Some_BM	-0.0216469	487	487	0.000879975	0.177864
15to18	Breastmilk status	Bacteria|Firmicutes|Clostridia|Clostridiales|Lachnospiraceae|Lachnoclostridium|_Clostridium_|bolteae	Some_BM	-0.00694686	487	480	0.00122054	0.199184
15to18	Breastmilk status	Bacteria|Firmicutes|Bacilli|Lactobacillales|Streptococcaceae|Streptococcus|Streptococcus|salivarius	Some_BM	-0.0154572	487	474	0.00123094	0.199184
15to18	Breastmilk status	Bacteria|Actinobacteria|Coriobacteriia|Eggerthellales|Eggerthellaceae|Eggerthella|Eggerthella|lenta	Some_BM	-0.0249345	487	484	0.001702	0.22729
15to18	Breastmilk status	Bacteria|Firmicutes|Clostridia|Clostridiales|Clostridiaceae|Clostridium|Clostridium|sp_|KLE|1755	Some_BM	-0.00474145	487	426	0.00172605	0.22729
15to18	Breastmilk status	Bacteria|Firmicutes|Clostridia|Clostridiales|Lachnospiraceae|Lachnospiraceae_genus|Lachnospiraceae|bacterium|6_1_37FAA	Some_BM	-0.00465399	487	465	0.00174737	0.22729
15to18	Breastmilk status	Bacteria|Firmicutes|Bacilli|Lactobacillales|Streptococcaceae|Streptococcus|Streptococcus|sp_|I_G2	Some_BM	-0.00262208	487	374	0.00180002	0.22729
15to18	Breastmilk status	Bacteria|Firmicutes|Clostridia|Clostridiales|Peptostreptococcaceae|Intestinibacter|Intestinibacter|bartlettii	Some_BM	-0.0111537	487	479	0.00199599	0.22729
15to18	Breastmilk status	Bacteria|Firmicutes|Erysipelotrichia|Erysipelotrichales|Erysipelotrichaceae|Faecalitalea|Faecalitalea|cylindroides	Some_BM	-0.00732827	487	486	0.00219254	0.237882
15to18	Breastmilk status	Bacteria|Firmicutes|Clostridia|Clostridiales|Lachnospiraceae|Lachnospiraceae_genus|Lachnospiraceae|bacterium|1_4_56FAA	Some_BM	-0.00840049	487	481	0.00224739	0.237882
15to18	Breastmilk status	Bacteria|Firmicutes|Clostridia|Clostridiales|Lachnospiraceae|Dorea|Dorea|formicigenerans	Some_BM	-0.00741685	487	485	0.00241853	0.237882
15to18	Breastmilk status	Bacteria|Firmicutes|Clostridia|Clostridiales|Clostridiaceae|Clostridium|Clostridium|sp_|ASF502	Some_BM	-0.00189273	487	391	0.00250253	0.237882
15to18	Breastmilk status	Bacteria|Firmicutes|Clostridia|Clostridiales|Peptostreptococcaceae|Clostridioides|Clostridioides|difficile	Some_BM	-0.00476359	487	486	0.00267934	0.241034
15to18	Breastmilk status	Bacteria|Firmicutes|Clostridia|Clostridiales|Lachnospiraceae|Dorea|Dorea|sp_|5_2	Some_BM	-0.00208284	487	440	0.00284449	0.248952
15to18	Breastmilk status	Bacteria|Firmicutes|Clostridia|Clostridiales|Lachnospiraceae|Lachnospiraceae_genus|Lachnospiraceae|bacterium|A2	Some_BM	-0.00204652	487	446	0.0029873	0.248952
15to18	Breastmilk status	Bacteria|Firmicutes|Clostridia|Clostridiales|Lachnospiraceae|Lachnospiraceae_genus|Lachnospiraceae|bacterium|5_1_57FAA	Some_BM	-0.00528289	487	447	0.00308429	0.249334
15to18	Child lives on farm with animals	Bacteria|Bacteroidetes|Bacteroidia|Bacteroidales|Bacteroidaceae|Bacteroides|Bacteroides|ovatus	Before	-0.107327	487	408	0.000451314	0.169167
15to18	Child lives on farm with animals	Bacteria|Firmicutes|Bacilli|Lactobacillales|Streptococcaceae|Streptococcus|Streptococcus|sanguinis	Before	-0.0149461	487	335	0.00165867	0.237882
15to18	Child lives on farm with animals	Bacteria|Bacteroidetes|Bacteroidia|Bacteroidales|Bacteroidaceae|Bacteroides|Bacteroides|ovatus	During	-0.123357	487	408	5.58082e-05	0.0640844
15to18	Child lives on farm with animals	Bacteria|Bacteroidetes|Bacteroidia|Bacteroidales|Porphyromonadaceae|Parabacteroides|Parabacteroides|sp_|20_3	During	-0.0174244	487	267	0.0013169	0.22729
15to18	Child lives on farm with animals	Bacteria|Bacteroidetes|Bacteroidia|Bacteroidales|Porphyromonadaceae|Parabacteroides|Parabacteroides|distasonis	During	-0.113028	487	413	0.00158238	0.237882
15to18	Child lives on farm with animals	Bacteria|Bacteroidetes|Bacteroidia|Bacteroidales|Bacteroidaceae|Bacteroides|Bacteroides|ovatus	Never	-0.121214	487	408	6.09166e-05	0.0640844
15to18	Child lives on farm with animals	Bacteria|Firmicutes|Bacilli|Lactobacillales|Streptococcaceae|Streptococcus|Streptococcus|sanguinis	Never	-0.0148018	487	335	0.00158435	0.237882
15to18	Child lives on farm with animals	Bacteria|Bacteroidetes|Bacteroidia|Bacteroidales|Porphyromonadaceae|Parabacteroides|Parabacteroides|distasonis	Never	-0.110766	487	413	0.00171121	0.238053
15to18	Geographical location	Bacteria|Firmicutes|Bacilli|Lactobacillales|Streptococcaceae|Streptococcus|Streptococcus|parasanguinis	Finland	-0.00950911	487	458	1.16814e-05	0.0594164
15to18	Geographical location	Bacteria|Actinobacteria|Actinobacteria|Bifidobacteriales|Bifidobacteriaceae|Bifidobacterium|Bifidobacterium|sp_|12_1_47BFAA	Finland	-0.0122398	487	454	6.08414e-05	0.0768803
15to18	Geographical location	Bacteria|Firmicutes|Clostridia|Clostridiales|Ruminococcaceae|Ruminococcus|Ruminococcus|bromii	Finland	0.171607	487	485	8.82368e-05	0.0902021
15to18	Geographical location	Bacteria|Firmicutes|Clostridia|Clostridiales|Lachnospiraceae|Lachnospiraceae_genus|Lachnospiraceae|bacterium|2_1_58FAA	Finland	-0.013839	487	470	0.000139477	0.120648
15to18	Geographical location	Bacteria|Actinobacteria|Actinobacteria|Actinomycetales|Actinomycetaceae|Actinomyces|Actinomyces|sp_|oral|taxon|181	Finland	-0.0026313	487	348	0.0002362	0.160974
15to18	Geographical location	Bacteria|Firmicutes|Bacilli|Lactobacillales|Streptococcaceae|Streptococcus|Streptococcus|vestibularis	Finland	-0.00246218	487	299	0.000330682	0.173528
15to18	Geographical location	Bacteria|Firmicutes|Bacilli|Lactobacillales|Streptococcaceae|Streptococcus|Streptococcus|pasteurianus	Finland	-0.0027781	487	308	0.000357851	0.177864
15to18	Geographical location	Bacteria|Firmicutes|Clostridia|Clostridiales|Eubacteriaceae|Eubacterium|Eubacterium|ramulus	Finland	-0.0154691	487	485	0.000495966	0.199184
15to18	Geographical location	Bacteria|Firmicutes|Clostridia|Clostridiales|Lachnospiraceae|Blautia|Blautia|sp_|KLE|1732	Finland	-0.0188913	487	487	0.000777722	0.22729
15to18	Geographical location	Bacteria|Firmicutes|Clostridia|Clostridiales|Lachnospiraceae|Blautia|Blautia|obeum	Finland	-0.0161329	487	487	0.000780801	0.22729
15to18	Geographical location	Bacteria|Firmicutes|Erysipelotrichia|Erysipelotrichales|Erysipelotrichaceae|Coprobacillus|Coprobacillus|sp_|D7	Finland	-0.00522832	487	404	0.000962651	0.237882
15to18	Geographical location	Bacteria|Firmicutes|Bacilli|Lactobacillales|Streptococcaceae|Streptococcus|Streptococcus|pneumoniae	Finland	-0.00243156	487	342	0.000978365	0.237882
15to18	Geographical location	Bacteria|Firmicutes|Clostridia|Clostridiales|Peptostreptococcaceae|Clostridioides|Clostridioides|difficile	Finland	-0.00530947	487	486	0.00120657	0.248952
15to18	Geographical location	Bacteria|Firmicutes|Clostridia|Clostridiales|Lachnospiraceae|Lachnospiraceae_genus|Lachnospiraceae|bacterium|6_1_37FAA	Finland	-0.00499719	487	465	0.00123289	0.249334
15to18	Geographical location	Bacteria|Firmicutes|Bacilli|Lactobacillales|Streptococcaceae|Streptococcus|Streptococcus|pasteurianus	Germany	-0.00365897	487	308	0.000245947	0.162687
15to18	Geographical location	Bacteria|Firmicutes|Clostridia|Clostridiales|Peptostreptococcaceae|Clostridioides|Clostridioides|difficile	Germany	-0.00766047	487	486	0.000315133	0.172862
15to18	Geographical location	Bacteria|Actinobacteria|Coriobacteriia|Coriobacteriales|Coriobacteriaceae|Collinsella|Collinsella|sp_|4_8_47FAA	Germany	0.0550843	487	428	0.000743092	0.22729
15to18	Geographical location	Bacteria|Firmicutes|Clostridia|Clostridiales|Ruminococcaceae|Faecalibacterium|Faecalibacterium|prausnitzii	Germany	0.163319	487	487	0.00126434	0.249429
15to18	Geographical location	Bacteria|Firmicutes|Bacilli|Lactobacillales|Streptococcaceae|Streptococcus|Streptococcus|parasanguinis	Sweden	-0.00840133	487	458	2.53729e-05	0.0640844
15to18	Geographical location	Bacteria|Firmicutes|Erysipelotrichia|Erysipelotrichales|Erysipelotrichaceae|Erysipelatoclostridium|Erysipelatoclostridium|ramosum	Sweden	-0.00828232	487	454	0.000482574	0.199184
15to18	Geographical location	Bacteria|Firmicutes|Bacilli|Lactobacillales|Streptococcaceae|Streptococcus|Streptococcus|pasteurianus	Sweden	-0.00233753	487	308	0.000751492	0.22729
15to18	Geographical location	Bacteria|Firmicutes|Bacilli|Lactobacillales|Streptococcaceae|Streptococcus|Streptococcus|mitis	Sweden	-0.00247845	487	383	0.000899852	0.237882
15to18	Geographical location	Bacteria|Firmicutes|Bacilli|Lactobacillales|Streptococcaceae|Streptococcus|Streptococcus|sp_|C150	Sweden	-0.00244404	487	353	0.000958325	0.237882
15to18	Geographical location	Bacteria|Actinobacteria|Actinobacteria|Bifidobacteriales|Bifidobacteriaceae|Bifidobacterium|Bifidobacterium|sp_|12_1_47BFAA	Sweden	-0.00943189	487	454	0.00101222	0.237882
15to18	Geographical location	Bacteria|Actinobacteria|Actinobacteria|Corynebacteriales|Corynebacteriaceae|Corynebacterium|Corynebacterium|argentoratense	Sweden	0.00705272	487	106	0.00105017	0.238636
15to18	Geographical location	Bacteria|Bacteroidetes|Bacteroidia|Bacteroidales|Bacteroidaceae|Bacteroides|Bacteroides|coprocola	Washington	0.00334368	487	219	4.13886e-05	0.0664878
15to18	Geographical location	Bacteria|Firmicutes|Clostridia|Clostridiales|Ruminococcaceae|Ruminococcus|Ruminococcus|sp_|SR1_5	Washington	-0.0231693	487	486	0.000663907	0.22729
15to18	Daycare exposure	Bacteria|Actinobacteria|Actinobacteria|Bifidobacteriales|Bifidobacteriaceae|Bifidobacterium|Bifidobacterium|longum	Yes	-0.073324	487	487	0.00470248	0.237882
15to18	Household furry pets	Bacteria|Firmicutes|Bacilli|Lactobacillales|Streptococcaceae|Streptococcus|Streptococcus|pneumoniae	During	-0.00249701	487	342	0.00189733	0.22729
15to18	Household furry pets	Bacteria|Firmicutes|Bacilli|Lactobacillales|Streptococcaceae|Streptococcus|Streptococcus|mitis	During	-0.00284511	487	383	0.00197062	0.22729
15to18	Household furry pets	Bacteria|Firmicutes|Clostridia|Clostridiales|Clostridiales_family|Clostridiales_genus|_Bacteroides_|pectinophilus	Never	-0.0059794	487	478	0.00314098	0.249429
15to18	Household siblings	Bacteria|Firmicutes|Clostridia|Clostridiales|Clostridiales_family|Flavonifractor|Flavonifractor|plautii	During	-0.00858253	487	481	2.3662e-05	0.0594164
15to18	Household siblings	Bacteria|Firmicutes|Clostridia|Clostridiales|Ruminococcaceae|Ruminiclostridium|_Eubacterium_|siraeum	During	0.0139525	487	484	8.91905e-05	0.0640844
15to18	Household siblings	Bacteria|Proteobacteria|Betaproteobacteria|Burkholderiales|Burkholderiales_family|Burkholderiales_genus|Burkholderiales|bacterium|1_1_47	During	0.00266576	487	159	0.000149841	0.0768803
15to18	Household siblings	Bacteria|Proteobacteria|Betaproteobacteria|Burkholderiales|Sutterellaceae|Parasutterella|Parasutterella|excrementihominis	During	0.00336329	487	174	0.000177087	0.0810855
15to18	Household siblings	Bacteria|Firmicutes|Clostridia|Clostridiales|Lachnospiraceae|Johnsonella|Johnsonella|ignava	During	0.00241638	487	398	0.000561513	0.160974
15to18	Household siblings	Bacteria|Firmicutes|Erysipelotrichia|Erysipelotrichales|Erysipelotrichaceae|Coprobacillus|Coprobacillus|sp_|D7	During	-0.00360967	487	404	0.000784111	0.172862
15to18	Household siblings	Bacteria|Firmicutes|Clostridia|Clostridiales|Eubacteriaceae|Eubacterium|Eubacterium|ventriosum	During	0.00668053	487	483	0.00093986	0.177864
15to18	Household siblings	Bacteria|Proteobacteria|Gammaproteobacteria|Enterobacterales|Enterobacteriaceae|Klebsiella|Klebsiella|oxytoca	During	-0.000889413	487	178	0.000949029	0.177864
15to18	Household siblings	Bacteria|Firmicutes|Clostridia|Clostridiales|Clostridiales_family|Clostridiales_genus|butyrate_producing|bacterium|SS3_4	During	0.00645447	487	486	0.00128208	0.202343
15to18	Household siblings	Bacteria|Firmicutes|Clostridia|Clostridiales|Ruminococcaceae|Faecalibacterium|Faecalibacterium|prausnitzii	During	0.0913922	487	487	0.00133032	0.206051
15to18	Household siblings	Bacteria|Actinobacteria|Actinobacteria|Bifidobacteriales|Bifidobacteriaceae|Bifidobacterium|Bifidobacterium|adolescentis	During	0.0202691	487	453	0.00135138	0.206051
15to18	Household siblings	Bacteria|Firmicutes|Clostridia|Clostridiales|Lachnospiraceae|Roseburia|Roseburia|hominis	During	0.00641108	487	484	0.00165442	0.22729
15to18	Household siblings	Bacteria|Firmicutes|Erysipelotrichia|Erysipelotrichales|Erysipelotrichaceae|Faecalitalea|Faecalitalea|cylindroides	During	0.0054573	487	486	0.00181755	0.22729
15to18	Household siblings	Bacteria|Firmicutes|Erysipelotrichia|Erysipelotrichales|Erysipelotrichaceae|Erysipelatoclostridium|Erysipelatoclostridium|ramosum	During	-0.00549868	487	454	0.00194799	0.22729
15to18	Household siblings	Bacteria|Firmicutes|Clostridia|Clostridiales|Lachnospiraceae|Anaerostipes|Anaerostipes|sp_|3_2_56FAA	During	-0.00271618	487	432	0.00206706	0.232441
15to18	Household siblings	Bacteria|Firmicutes|Erysipelotrichia|Erysipelotrichales|Erysipelotrichaceae|Holdemania|Holdemania|filiformis	During	0.00433099	487	469	0.0022211	0.237882
15to18	Household siblings	Bacteria|Firmicutes|Clostridia|Clostridiales|Lachnospiraceae|Butyrivibrio|Butyrivibrio|crossotus	During	0.00335372	487	442	0.00253854	0.237882
15to18	Household siblings	Bacteria|Firmicutes|Clostridia|Clostridiales|Lachnospiraceae|Dorea|Dorea|formicigenerans	During	0.00538758	487	485	0.00262617	0.238636
15to18	Household siblings	Bacteria|Firmicutes|Clostridia|Clostridiales|Lachnospiraceae|Lachnospiraceae_genus|Lachnospiraceae|bacterium|3_2	During	-0.00147514	487	376	0.00301071	0.248952
15to18	Household siblings	Bacteria|Firmicutes|Clostridia|Clostridiales|Eubacteriaceae|Eubacterium|Eubacterium|plexicaudatum	Never	0.00197825	487	422	0.00029375	0.110107
15to18	Household siblings	Bacteria|Firmicutes|Clostridia|Clostridiales|Lachnospiraceae|Dorea|Dorea|formicigenerans	Never	0.00717933	487	485	0.000974365	0.178191
15to18	Maternal BMI	Bacteria|Actinobacteria|Actinobacteria|Bifidobacteriales|Bifidobacteriaceae|Bifidobacterium|Bifidobacterium|bifidum	Obese	0.140885	487	485	0.00185449	0.247768
15to18	Maternal diabetes	Bacteria|Firmicutes|Erysipelotrichia|Erysipelotrichales|Erysipelotrichaceae|Coprobacillus|Coprobacillus|sp_|D7	None	-0.00586073	487	404	0.000786341	0.199184
15to18	Maternal diabetes	Bacteria|Actinobacteria|Coriobacteriia|Eggerthellales|Eggerthellaceae|Eggerthella|Eggerthella|lenta	None	-0.0326128	487	484	0.000819944	0.199184
15to18	Maternal diabetes	Bacteria|Actinobacteria|Coriobacteriia|Eggerthellales|Eggerthellaceae|Eggerthella|Eggerthella|lenta	T1D	-0.0441848	487	484	0.00107084	0.22729
15to18	Maternal diabetes	Bacteria|Bacteroidetes|Bacteroidia|Bacteroidales|Bacteroidaceae|Bacteroides|Bacteroides|thetaiotaomicron	T2D	0.101402	487	394	0.00155222	0.237882
15to18	Maternal preeclampsia/toxemia	Bacteria|Firmicutes|Bacilli|Lactobacillales|Streptococcaceae|Streptococcus|Streptococcus|sanguinis	Yes	0.00366353	487	335	0.000970592	0.150199
15to18	Maternal preeclampsia/toxemia	Bacteria|Firmicutes|Clostridia|Clostridiales|Clostridiaceae|Clostridium|Clostridium|celatum	Yes	0.0047678	487	331	0.00575988	0.248952
15to18	Maternal preeclampsia/toxemia	Bacteria|Firmicutes|Clostridia|Clostridiales|Clostridiaceae|Hungatella|Hungatella|hathewayi	Yes	0.00552486	487	468	0.0058095	0.248952
15to18	Maternal preeclampsia/toxemia	Bacteria|Firmicutes|Clostridia|Clostridiales|Lachnospiraceae|Coprococcus|Coprococcus|catus	Yes	0.0105052	487	485	0.00589864	0.248952
15to18	Maternal preeclampsia/toxemia	Bacteria|Firmicutes|Clostridia|Clostridiales|Lachnospiraceae|Blautia|Blautia|obeum	Yes	0.0202933	487	487	0.00592071	0.248952
15to18	Sex	Bacteria|Firmicutes|Clostridia|Clostridiales|Lachnospiraceae|Blautia|Blautia|obeum	Male	0.0112379	487	487	5.38288e-05	0.0594164
15to18	Sex	Bacteria|Firmicutes|Clostridia|Clostridiales|Lachnospiraceae|Coprococcus|Coprococcus|catus	Male	0.00558155	487	485	0.000109807	0.0640844
15to18	Sex	Bacteria|Firmicutes|Clostridia|Clostridiales|Eubacteriaceae|Eubacterium|Eubacterium|ventriosum	Male	0.00602103	487	483	0.000185215	0.0640844
15to18	Sex	Bacteria|Firmicutes|Clostridia|Clostridiales|Ruminococcaceae|Ruminococcus|Ruminococcus|lactaris	Male	0.0027816	487	423	0.000881908	0.143004
15to18	Sex	Bacteria|Firmicutes|Clostridia|Clostridiales|Clostridiaceae|Clostridium|Clostridium|sp_|SY8519	Male	0.00180207	487	370	0.000890197	0.143004
15to18	Sex	Bacteria|Firmicutes|Clostridia|Clostridiales|Clostridiales_family|Clostridiales_genus|_Bacteroides_|pectinophilus	Male	0.00326147	487	478	0.00132809	0.169167
15to18	Sex	Bacteria|Firmicutes|Erysipelotrichia|Erysipelotrichales|Erysipelotrichaceae|Faecalitalea|Faecalitalea|cylindroides	Male	0.00449155	487	486	0.00149326	0.172223
15to18	Sex	Bacteria|Firmicutes|Clostridia|Clostridiales|Lachnospiraceae|Blautia|Blautia|producta	Male	0.00113204	487	323	0.00198078	0.178191
15to18	Sex	Bacteria|Firmicutes|Clostridia|Clostridiales|Lachnospiraceae|Lachnospiraceae_genus|Lachnospiraceae|bacterium|3_1	Male	0.00152462	487	460	0.00285626	0.214124
15to18	Sex	Bacteria|Firmicutes|Clostridia|Clostridiales|Peptostreptococcaceae|Clostridioides|Clostridioides|difficile	Male	0.00279864	487	486	0.0033911	0.22729
15to18	Sex	Bacteria|Firmicutes|Erysipelotrichia|Erysipelotrichales|Erysipelotrichaceae|Erysipelotrichaceae_genus|Erysipelotrichaceae|bacterium|2_2_44A	Male	0.0017302	487	471	0.00620841	0.249334
19to22	Any acute	Bacteria|Firmicutes|Bacilli|Lactobacillales|Streptococcaceae|Streptococcus|Streptococcus|sanguinis	Before	0.0183846	397	311	0.000366188	0.174366
19to22	Any chronic	Bacteria|Firmicutes|Erysipelotrichia|Erysipelotrichales|Erysipelotrichaceae|Erysipelatoclostridium|Erysipelatoclostridium|ramosum	Before	-0.0470753	397	358	0.000680972	0.241104
19to22	Any chronic	Bacteria|Firmicutes|Erysipelotrichia|Erysipelotrichales|Erysipelotrichaceae|Erysipelatoclostridium|Erysipelatoclostridium|ramosum	During	-0.0484941	397	358	0.000445212	0.23001
19to22	Any chronic	Bacteria|Firmicutes|Erysipelotrichia|Erysipelotrichales|Erysipelotrichaceae|Erysipelatoclostridium|Erysipelatoclostridium|ramosum	Never	-0.0472255	397	358	0.000573947	0.233234
19to22	Birth mode	Bacteria|Proteobacteria|Gammaproteobacteria|Enterobacterales|Enterobacteriaceae|Enterobacter|Enterobacter|cloacae	Vaginal	-0.00112698	397	152	6.76701e-05	0.0456193
19to22	Breastmilk status	Bacteria|Actinobacteria|Actinobacteria|Bifidobacteriales|Bifidobacteriaceae|Bifidobacterium|Bifidobacterium|longum	No_BM_Ever	0.446588	397	397	0.000761502	0.23184
19to22	Breastmilk status	Bacteria|Actinobacteria|Actinobacteria|Bifidobacteriales|Bifidobacteriaceae|Bifidobacterium|Bifidobacterium|bifidum	Some_BM	0.177409	397	395	0.000350473	0.174366
19to22	Geographical location	Bacteria|Firmicutes|Clostridia|Clostridiales|Eubacteriaceae|Eubacterium|Eubacterium|ramulus	Germany	-0.0251599	397	397	0.000245279	0.23001
19to22	Geographical location	Bacteria|Firmicutes|Clostridia|Clostridiales|Lachnospiraceae|Lachnospiraceae_genus|Lachnospiraceae|bacterium|2_1_58FAA	Sweden	-0.0151842	397	386	3.61594e-06	0.0321495
19to22	Geographical location	Bacteria|Firmicutes|Clostridia|Clostridiales|Lachnospiraceae|Blautia|_Ruminococcus_|gnavus	Sweden	-0.0130559	397	387	2.93785e-05	0.0738642
19to22	Geographical location	Bacteria|Actinobacteria|Actinobacteria|Corynebacteriales|Corynebacteriaceae|Corynebacterium|Corynebacterium|argentoratense	Sweden	0.0132775	397	118	8.75912e-05	0.137781
19to22	Geographical location	Bacteria|Firmicutes|Erysipelotrichia|Erysipelotrichales|Erysipelotrichaceae|Erysipelatoclostridium|Erysipelatoclostridium|ramosum	Sweden	-0.00919293	397	358	0.000382523	0.241104
19to22	Geographical location	Bacteria|Proteobacteria|Betaproteobacteria|Burkholderiales|Sutterellaceae|Sutterella|Sutterella|wadsworthensis	Sweden	0.00546665	397	164	0.000399987	0.241104
19to22	Geographical location	Bacteria|Firmicutes|Clostridia|Clostridiales|Lachnospiraceae|Anaerostipes|Anaerostipes|sp_|3_2_56FAA	Sweden	-0.00444663	397	350	0.00040596	0.241104
19to22	Geographical location	Bacteria|Firmicutes|Erysipelotrichia|Erysipelotrichales|Erysipelotrichaceae|Coprobacillus|Coprobacillus|sp_|D7	Sweden	-0.00563851	397	329	0.000408737	0.241104
19to22	Geographical location	Bacteria|Firmicutes|Clostridia|Clostridiales|Eubacteriaceae|Eubacterium|Eubacterium|ramulus	Washington	-0.0289323	397	397	9.51601e-07	0.022453
19to22	Geographical location	Bacteria|Firmicutes|Clostridia|Clostridiales|Lachnospiraceae|Lachnospiraceae_genus|Lachnospiraceae|bacterium|3_1	Washington	-0.00410752	397	383	0.000211587	0.221616
19to22	Geographical location	Bacteria|Firmicutes|Clostridia|Clostridiales|Lachnospiraceae|Lachnospiraceae_genus|Lachnospiraceae|bacterium|2_1_58FAA	Washington	-0.0142756	397	386	0.000264414	0.23001
19to22	Maternal probiotic	Bacteria|Firmicutes|Clostridia|Clostridiales|Lachnospiraceae|Lachnospiraceae_genus|Lachnospiraceae|bacterium|6_1_37FAA	Yes	0.00665421	397	380	0.00129027	0.23001
19to22	Maternal BMI	Bacteria|Firmicutes|Clostridia|Clostridiales|Lachnospiraceae|Roseburia|Roseburia|hominis	Underweight	0.0287884	397	396	7.40229e-05	0.0873285
19to22	Maternal BMI	Bacteria|Firmicutes|Clostridia|Clostridiales|Clostridiaceae|Hungatella|Hungatella|hathewayi	Underweight	0.00849437	397	385	0.000360046	0.221616
19to22	Maternal diabetes	Bacteria|Bacteroidetes|Bacteroidia|Bacteroidales|Porphyromonadaceae|Parabacteroides|Parabacteroides|johnsonii	T1D	0.00712833	397	299	0.000454918	0.23001
19to22	Maternal diabetes	Bacteria|Bacteroidetes|Bacteroidia|Bacteroidales|Bacteroidaceae|Bacteroides|Bacteroides|oleiciplenus	T1D	0.00497764	397	213	0.000576618	0.233234
19to22	Maternal preeclampsia/toxemia	Bacteria|Firmicutes|Bacilli|Lactobacillales|Streptococcaceae|Streptococcus|Streptococcus|thermophilus	Yes	0.0459832	397	386	0.000351175	0.127476
19to22	Probiotic	Bacteria|Firmicutes|Bacilli|Lactobacillales|Streptococcaceae|Streptococcus|Streptococcus|sp_|I_P16	During	-0.00578797	397	305	6.81278e-06	0.0321495
19to22	Probiotic	Bacteria|Firmicutes|Bacilli|Lactobacillales|Streptococcaceae|Streptococcus|Streptococcus|sp_|F0442	During	-0.00991894	397	374	2.17502e-05	0.0456193
19to22	Probiotic	Bacteria|Firmicutes|Bacilli|Lactobacillales|Streptococcaceae|Streptococcus|Streptococcus|sp_|I_G2	During	-0.00532286	397	289	0.000246331	0.174366
19to22	Probiotic	Bacteria|Firmicutes|Erysipelotrichia|Erysipelotrichales|Erysipelotrichaceae|Holdemania|Holdemania|filiformis	During	-0.022477	397	386	0.000301844	0.203486
19to22	Probiotic	Bacteria|Firmicutes|Bacilli|Lactobacillales|Streptococcaceae|Streptococcus|Streptococcus|sp_|I_P16	Never	-0.00542899	397	305	1.23226e-05	0.0436126
19to22	Probiotic	Bacteria|Firmicutes|Bacilli|Lactobacillales|Streptococcaceae|Streptococcus|Streptococcus|sp_|F0442	Never	-0.00926614	397	374	3.97165e-05	0.0702834
19to22	Probiotic	Bacteria|Firmicutes|Bacilli|Lactobacillales|Streptococcaceae|Streptococcus|Streptococcus|sp_|I_G2	Never	-0.00519277	397	289	0.000214456	0.174366
19to22	Sex	Bacteria|Firmicutes|Clostridia|Clostridiales|Lachnospiraceae|Dorea|Dorea|formicigenerans	Male	0.00614366	397	397	5.90105e-05	0.0456193
19to22	Sex	Bacteria|Firmicutes|Clostridia|Clostridiales|Lachnospiraceae|Blautia|Blautia|obeum	Male	0.0112474	397	397	0.000169864	0.0738642
19to22	Sex	Bacteria|Firmicutes|Bacilli|Lactobacillales|Enterococcaceae|Enterococcus|Enterococcus|faecalis	Male	0.00302461	397	395	0.000172178	0.0738642
19to22	Sex	Bacteria|Firmicutes|Clostridia|Clostridiales|Lachnospiraceae|Tyzzerella|Tyzzerella|nexilis	Male	0.0363638	397	397	0.0004019	0.135469
19to22	Sex	Bacteria|Firmicutes|Erysipelotrichia|Erysipelotrichales|Erysipelotrichaceae|Erysipelotrichaceae_genus|_Eubacterium_|dolichum	Male	0.00234162	397	389	0.000479653	0.141468
19to22	Sex	Bacteria|Firmicutes|Clostridia|Clostridiales|Clostridiaceae|Clostridium|Clostridium|sp_|SY8519	Male	0.00201102	397	325	0.00149223	0.23184
19to22	Sex	Bacteria|Firmicutes|Clostridia|Clostridiales|Ruminococcaceae|Ruminococcus|Ruminococcus|sp_|SR1_5	Male	0.0104302	397	396	0.00160417	0.233234
19to22	Sex	Bacteria|Firmicutes|Bacilli|Lactobacillales|Streptococcaceae|Streptococcus|Streptococcus|pneumoniae	Male	0.00133175	397	275	0.00171009	0.233234
19to22	Sex	Bacteria|Firmicutes|Clostridia|Clostridiales|Lachnospiraceae|Dorea|Dorea|sp_|5_2	Male	0.00130323	397	368	0.00213354	0.245565
23to26	Antibiotics	Bacteria|Firmicutes|Clostridia|Clostridiales|Lachnospiraceae|Blautia|_Ruminococcus_|gnavus	Never	-0.00775402	315	307	0.000324088	0.202352
23to26	Geographical location	Bacteria|Firmicutes|Clostridia|Clostridiales|Lachnospiraceae|Anaerostipes|Anaerostipes|caccae	Finland	-0.00730365	315	245	3.11172e-06	0.0170163
23to26	Geographical location	Bacteria|Firmicutes|Bacilli|Lactobacillales|Streptococcaceae|Streptococcus|Streptococcus|salivarius	Finland	-0.0338361	315	307	3.40666e-06	0.0170163
23to26	Geographical location	Bacteria|Firmicutes|Clostridia|Clostridiales|Lachnospiraceae|Anaerostipes|Anaerostipes|caccae	Germany	-0.00868947	315	245	4.61084e-06	0.0191926
23to26	Geographical location	Bacteria|Firmicutes|Bacilli|Lactobacillales|Streptococcaceae|Streptococcus|Streptococcus|parasanguinis	Germany	-0.0144042	315	299	7.71292e-05	0.214034
23to26	Geographical location	Bacteria|Firmicutes|Bacilli|Lactobacillales|Streptococcaceae|Streptococcus|Streptococcus|parasanguinis	Sweden	-0.0136002	315	299	3.84185e-07	0.00959501
23to26	Geographical location	Bacteria|Firmicutes|Bacilli|Lactobacillales|Streptococcaceae|Streptococcus|Streptococcus|salivarius	Sweden	-0.0337268	315	307	1.40879e-06	0.0120759
23to26	Geographical location	Bacteria|Firmicutes|Clostridia|Clostridiales|Lachnospiraceae|Anaerostipes|Anaerostipes|caccae	Sweden	-0.00673749	315	245	1.45056e-06	0.0120759
23to26	Geographical location	Bacteria|Actinobacteria|Actinobacteria|Corynebacteriales|Corynebacteriaceae|Corynebacterium|Corynebacterium|argentoratense	Sweden	0.0152709	315	113	6.6231e-06	0.0236303
27to30	Geographical location	Bacteria|Actinobacteria|Actinobacteria|Corynebacteriales|Corynebacteriaceae|Corynebacterium|Corynebacterium|argentoratense	Sweden	0.0109855	247	103	2.08554e-06	0.050199

## Sheet: Modules-metagenomics
Associations between microbial modules and the outcome, based on metagenomics
Time point	Variable	Module ID	Module Description	Value	Coefficient	N	N not 0	P value	Q value
3to6	Antibiotics	M00579	Phosphate acetyltransferase-acetate kinase pathway, acetyl-CoA => acetate	During	-0.0107569	721	721	0.000729223	0.111244
3to6	Antibiotics	M00338	Cysteine biosynthesis, homocysteine + serine => cysteine	During	-0.017737	721	600	0.00150987	0.171404
3to6	Antibiotics	M00173	Reductive citrate cycle (Arnon-Buchanan cycle)	During	0.0118916	721	721	0.0018152	0.199273
3to6	Any acute	M00125	Riboflavin biosynthesis, GTP => riboflavin/FMN/FAD	Before	-0.01236	721	719	0.00102741	0.137773
3to6	Birth mode	M00620	Incomplete reductive citrate cycle, acetyl-CoA => oxoglutarate	Vaginal	0.00982572	721	194	0.00220484	0.111244
3to6	Birth mode	M00344	Formaldehyde assimilation, xylulose monophosphate pathway	Vaginal	-0.00909236	721	310	0.00133666	0.0767425
3to6	Birth mode	M00115	NAD biosynthesis, aspartate => NAD	Vaginal	0.00265725	721	721	0.00564246	0.203237
3to6	Birth mode	M00045	Histidine degradation, histidine => N-formiminoglutamate => glutamate	Vaginal	0.010764	721	593	2.56466e-05	0.00284678
3to6	Birth mode	M00029	Urea cycle	Vaginal	0.0149458	721	329	0.000372503	0.026966
3to6	Breastmilk status	M00632	Galactose degradation, Leloir pathway, galactose => alpha-D-glucose-1P	Exclusive	0.00829002	721	721	0.000535433	0.0891496
3to6	Breastmilk status	M00632	Galactose degradation, Leloir pathway, galactose => alpha-D-glucose-1P	Some_BM	0.0104925	721	721	1.25952e-08	2.38637e-05
3to6	Breastmilk status	M00579	Phosphate acetyltransferase-acetate kinase pathway, acetyl-CoA => acetate	Some_BM	0.00392217	721	721	0.000509561	0.0862799
3to6	Breastmilk status	M00577	Biotin biosynthesis, BioW pathway, pimelate => pimeloyl-CoA => biotin	Some_BM	-0.0126726	721	669	4.02377e-06	0.00167489
3to6	Breastmilk status	M00573	Biotin biosynthesis, BioI pathway, long-chain-acyl-ACP => pimeloyl-ACP => biotin	Some_BM	-0.012479	721	662	5.32114e-06	0.00205837
3to6	Breastmilk status	M00569	Catechol meta-cleavage, catechol => acetyl-CoA / 4-methylcatechol => propanoyl-CoA	Exclusive	-0.00543041	721	358	0.00216878	0.228064
3to6	Breastmilk status	M00569	Catechol meta-cleavage, catechol => acetyl-CoA / 4-methylcatechol => propanoyl-CoA	Some_BM	-0.00488278	721	358	0.000302972	0.0550308
3to6	Breastmilk status	M00555	Betaine biosynthesis, choline => betaine	Some_BM	-0.00912101	721	621	8.43314e-07	0.000495571
3to6	Breastmilk status	M00554	Nucleotide sugar biosynthesis, galactose => UDP-galactose	Some_BM	0.00589573	721	721	0.000188362	0.0376347
3to6	Breastmilk status	M00549	Nucleotide sugar biosynthesis, glucose => UDP-glucose	Exclusive	0.00949193	721	721	0.000286088	0.0529263
3to6	Breastmilk status	M00549	Nucleotide sugar biosynthesis, glucose => UDP-glucose	Some_BM	0.0117616	721	721	6.07834e-09	1.93166e-05
3to6	Breastmilk status	M00546	Purine degradation, xanthine => urea	Exclusive	-0.0122095	721	115	1.6965e-07	0.000141234
3to6	Breastmilk status	M00546	Purine degradation, xanthine => urea	Some_BM	-0.0103718	721	115	7.73439e-09	1.93166e-05
3to6	Breastmilk status	M00535	Isoleucine biosynthesis, pyruvate => 2-oxobutanoate	Some_BM	0.00445477	721	721	0.00145634	0.167228
3to6	Breastmilk status	M00530	Dissimilatory nitrate reduction, nitrate => ammonia	Some_BM	-0.0172387	721	686	1.93687e-05	0.00586345
3to6	Breastmilk status	M00527	Lysine biosynthesis, DAP aminotransferase pathway, aspartate => lysine	Exclusive	0.00825382	721	721	1.72107e-06	0.000904923
3to6	Breastmilk status	M00527	Lysine biosynthesis, DAP aminotransferase pathway, aspartate => lysine	Some_BM	0.00679471	721	721	2.79451e-08	3.98817e-05
3to6	Breastmilk status	M00526	Lysine biosynthesis, DAP dehydrogenase pathway, aspartate => lysine	Exclusive	0.00655269	721	721	5.78685e-05	0.0155939
3to6	Breastmilk status	M00526	Lysine biosynthesis, DAP dehydrogenase pathway, aspartate => lysine	Some_BM	0.00576808	721	721	4.98898e-07	0.000383384
3to6	Breastmilk status	M00525	Lysine biosynthesis, acetyl-DAP pathway, aspartate => lysine	Exclusive	0.00951625	721	721	8.8786e-05	0.0211184
3to6	Breastmilk status	M00525	Lysine biosynthesis, acetyl-DAP pathway, aspartate => lysine	Some_BM	0.00850513	721	721	7.31869e-07	0.000456961
3to6	Breastmilk status	M00377	Reductive acetyl-CoA pathway (Wood-Ljungdahl pathway)	Exclusive	-0.0220231	721	169	1.43326e-08	2.38637e-05
3to6	Breastmilk status	M00377	Reductive acetyl-CoA pathway (Wood-Ljungdahl pathway)	Some_BM	-0.0186395	721	169	4.60792e-10	3.44413e-06
3to6	Breastmilk status	M00374	Dicarboxylate-hydroxybutyrate cycle	Exclusive	-0.02526	721	101	2.15734e-06	0.00100531
3to6	Breastmilk status	M00374	Dicarboxylate-hydroxybutyrate cycle	Some_BM	-0.0253898	721	101	6.89515e-10	3.44413e-06
3to6	Breastmilk status	M00345	Formaldehyde assimilation, ribulose monophosphate pathway	Some_BM	-0.00519017	721	721	0.000777077	0.114618
3to6	Breastmilk status	M00344	Formaldehyde assimilation, xylulose monophosphate pathway	Some_BM	-0.0113034	721	310	8.152e-05	0.0201283
3to6	Breastmilk status	M00307	Pyruvate oxidation, pyruvate => acetyl-CoA	Some_BM	-0.00591196	721	721	3.61936e-05	0.0100437
3to6	Breastmilk status	M00176	Assimilatory sulfate reduction, sulfate => H2S	Some_BM	-0.0147378	721	649	5.88919e-07	0.000420236
3to6	Breastmilk status	M00169	CAM (Crassulacean acid metabolism), light	Some_BM	-0.00923254	721	691	7.0096e-06	0.00241469
3to6	Breastmilk status	M00133	Polyamine biosynthesis, arginine => agmatine => putrescine => spermidine	Some_BM	-0.0130505	721	655	7.75691e-08	8.61017e-05
3to6	Breastmilk status	M00129	Ascorbate biosynthesis, animals, glucose-1P => ascorbate	Exclusive	-0.0110346	721	127	0.00111443	0.142732
3to6	Breastmilk status	M00129	Ascorbate biosynthesis, animals, glucose-1P => ascorbate	Some_BM	-0.00793869	721	127	0.000884813	0.126275
3to6	Breastmilk status	M00126	Tetrahydrofolate biosynthesis, GTP => THF	Some_BM	0.00556888	721	721	2.21389e-06	0.00100531
3to6	Breastmilk status	M00124	Pyridoxal biosynthesis, erythrose-4P => pyridoxal-5P	Some_BM	-0.00703833	721	654	0.00117854	0.145353
3to6	Breastmilk status	M00123	Biotin biosynthesis, pimeloyl-ACP/CoA => biotin	Some_BM	-0.012548	721	692	3.71212e-06	0.00161235
3to6	Breastmilk status	M00122	Cobalamin biosynthesis, cobinamide => cobalamin	Some_BM	-0.00637122	721	619	1.39259e-05	0.00448774
3to6	Breastmilk status	M00121	Heme biosynthesis, glutamate => protoheme/siroheme	Some_BM	-0.00678792	721	721	1.08189e-07	9.82556e-05
3to6	Breastmilk status	M00119	Pantothenate biosynthesis, valine/L-aspartate => pantothenate	Some_BM	-0.00320395	721	721	0.00144271	0.167228
3to6	Breastmilk status	M00118	Glutathione biosynthesis, glutamate => glutathione	Some_BM	-0.0057768	721	605	0.00140804	0.165944
3to6	Breastmilk status	M00117	Ubiquinone biosynthesis, prokaryotes, chorismate => ubiquinone	Some_BM	-0.0153796	721	609	6.3603e-07	0.000423596
3to6	Breastmilk status	M00116	Menaquinone biosynthesis, chorismate => menaquinone	Some_BM	-0.00889485	721	707	0.000178472	0.0363865
3to6	Breastmilk status	M00096	C5 isoprenoid biosynthesis, non-mevalonate pathway	Some_BM	0.00530213	721	721	0.000995798	0.136914
3to6	Breastmilk status	M00088	Ketone body biosynthesis, acetyl-CoA => acetoacetate/3-hydroxybutyrate/acetone	Some_BM	-0.00656621	721	685	0.000113763	0.0258294
3to6	Breastmilk status	M00087	beta-Oxidation	Some_BM	-0.0138371	721	662	5.80642e-06	0.00214838
3to6	Breastmilk status	M00086.0	beta-Oxidation, acyl-CoA synthesis	Some_BM	0.0126837	721	720	0.000159312	0.0338622
3to6	Breastmilk status	M00083.2	Fatty acid biosynthesis, elongation	Some_BM	0.0146882	721	702	0.000122464	0.026966
3to6	Breastmilk status	M00082	Fatty acid biosynthesis, initiation	Some_BM	0.00900811	721	721	1.82731e-06	0.000912739
3to6	Breastmilk status	M00080	Lipopolysaccharide biosynthesis, inner core => outer core => O-antigen	Exclusive	-0.014757	721	444	0.00114281	0.144515
3to6	Breastmilk status	M00080	Lipopolysaccharide biosynthesis, inner core => outer core => O-antigen	Some_BM	-0.0170941	721	444	1.07365e-07	9.82556e-05
3to6	Breastmilk status	M00064	ADP-L-glycero-D-manno-heptose biosynthesis	Exclusive	-0.00874485	721	639	0.00190269	0.203237
3to6	Breastmilk status	M00064	ADP-L-glycero-D-manno-heptose biosynthesis	Some_BM	-0.0107928	721	639	7.12689e-08	8.61017e-05
3to6	Breastmilk status	M00063	CMP-KDO biosynthesis	Some_BM	-0.00663955	721	672	8.26085e-05	0.0201283
3to6	Breastmilk status	M00060	Lipopolysaccharide biosynthesis, KDO2-lipid A	Some_BM	-0.0117658	721	670	0.000175534	0.0363865
3to6	Breastmilk status	M00052	Pyrimidine ribonucleotide biosynthesis, UMP => UDP/UTP,CDP/CTP	Some_BM	0.002317	721	721	0.000371245	0.0650655
3to6	Breastmilk status	M00051	Uridine monophosphate biosynthesis, glutamine (+ PRPP) => UMP	Some_BM	0.00777192	721	721	0.000571292	0.0920518
3to6	Breastmilk status	M00050	Guanine ribonucleotide biosynthesis IMP => GDP,GTP	Some_BM	0.00413056	721	721	0.00100047	0.136914
3to6	Breastmilk status	M00049	Adenine ribonucleotide biosynthesis, IMP => ADP,ATP	Some_BM	0.00433878	721	721	2.21358e-05	0.00650403
3to6	Breastmilk status	M00034	Methionine salvage pathway	Some_BM	-0.0115434	721	527	0.000581675	0.092237
3to6	Breastmilk status	M00027	GABA (gamma-Aminobutyrate) shunt	Some_BM	-0.00911613	721	699	6.08772e-05	0.0155939
3to6	Breastmilk status	M00026	Histidine biosynthesis, PRPP => histidine	Some_BM	0.00815952	721	721	5.35712e-06	0.00205837
3to6	Breastmilk status	M00024	Phenylalanine biosynthesis, chorismate => phenylalanine	Some_BM	-0.00562914	721	667	0.000927647	0.130524
3to6	Breastmilk status	M00021	Cysteine biosynthesis, serine => cysteine	Some_BM	-0.00847228	721	714	1.63779e-05	0.00511299
3to6	Breastmilk status	M00020	Serine biosynthesis, glycerate-3P => serine	Some_BM	0.00340087	721	721	0.000240184	0.046143
3to6	Breastmilk status	M00016	Lysine biosynthesis, succinyl-DAP pathway, aspartate => lysine	Exclusive	0.0069605	721	721	0.00109479	0.142038
3to6	Breastmilk status	M00016	Lysine biosynthesis, succinyl-DAP pathway, aspartate => lysine	Some_BM	0.00586933	721	721	0.000100761	0.0234094
3to6	Breastmilk status	M00015	Proline biosynthesis, glutamate => proline	Exclusive	0.00509358	721	721	0.0010789	0.141818
3to6	Breastmilk status	M00015	Proline biosynthesis, glutamate => proline	Some_BM	0.00441673	721	721	5.93253e-05	0.0155939
3to6	Breastmilk status	M00012	Glyoxylate cycle	Some_BM	-0.0094229	721	671	0.00236824	0.243904
3to6	Breastmilk status	M00011	Citrate cycle, second carbon oxidation, 2-oxoglutarate => oxaloacetate	Some_BM	-0.00728935	721	721	0.0013851	0.165944
3to6	Breastmilk status	M00006	Pentose phosphate pathway, oxidative phase, glucose 6P => ribulose 5P	Exclusive	0.0100313	721	721	0.000324522	0.0578925
3to6	Breastmilk status	M00006	Pentose phosphate pathway, oxidative phase, glucose 6P => ribulose 5P	Some_BM	0.010427	721	721	8.98551e-07	0.000498696
3to6	Breastmilk status	M00004	Pentose phosphate pathway (Pentose phosphate cycle)	Some_BM	0.00628325	721	721	6.05997e-06	0.00216211
3to6	Breastmilk status	M00002	Glycolysis, core module involving three-carbon compounds	Some_BM	0.00475761	721	721	0.0011712	0.145353
3to6	Geographical location	M00546	Purine degradation, xanthine => urea	Georgia	0.0134929	721	115	0.00046811	0.114618
3to6	Geographical location	M00374	Dicarboxylate-hydroxybutyrate cycle	Finland	-0.0228937	721	101	0.000128218	0.0418593
3to6	Geographical location	M00172	C4-dicarboxylic acid cycle, NADP - malic enzyme type	Sweden	0.00444343	721	721	0.000847164	0.165944
3to6	Geographical location	M00168	CAM (Crassulacean acid metabolism), dark	Germany	0.00694436	721	721	0.00114741	0.203237
3to6	Geographical location	M00168	CAM (Crassulacean acid metabolism), dark	Sweden	0.00633062	721	721	0.000150446	0.0472626
3to6	Geographical location	M00167	Reductive pentose phosphate cycle, glyceraldehyde-3P => ribulose-5P	Sweden	-0.00883328	721	721	0.00093116	0.1742
3to6	Geographical location	M00126	Tetrahydrofolate biosynthesis, GTP => THF	Germany	0.00712746	721	721	0.000414218	0.107761
3to6	Geographical location	M00126	Tetrahydrofolate biosynthesis, GTP => THF	Sweden	0.00713695	721	721	1.98299e-05	0.00943337
3to6	Geographical location	M00006	Pentose phosphate pathway, oxidative phase, glucose 6P => ribulose 5P	Sweden	0.0111245	721	721	0.00033047	0.090202
3to6	Household siblings	M00609	Cysteine biosynthesis, methionine => cysteine	During	-0.0103837	721	215	0.00238347	0.176377
3to6	Maternal BMI category	M00135	GABA biosynthesis, eukaryotes, putrescine => GABA	Overweight	-0.00558931	721	686	0.000796953	0.115385
3to6	Maternal Probiotic	M00136	GABA biosynthesis, prokaryotes, putrescine => GABA	Yes	0.00728625	721	383	0.00310299	0.137773
3to6	Vitamin D	M00001	Glycolysis (Embden-Meyerhof pathway), glucose => pyruvate	During	-0.0170716	721	721	0.00199036	0.161656
3to6	Vitamin D	M00001	Glycolysis (Embden-Meyerhof pathway), glucose => pyruvate	Never	-0.0173451	721	721	0.00330812	0.229501
7to10	Antibiotics	M00045	Histidine degradation, histidine => N-formiminoglutamate => glutamate	During	0.0189764	710	609	0.00154002	0.157416
7to10	Birth mode	M00620	Incomplete reductive citrate cycle, acetyl-CoA => oxoglutarate	Vaginal	0.0150537	710	363	8.05776e-05	0.00747713
7to10	Birth mode	M00173	Reductive citrate cycle (Arnon-Buchanan cycle)	Vaginal	0.00398346	710	710	0.00446841	0.154921
7to10	Birth mode	M00063	CMP-KDO biosynthesis	Vaginal	0.00528994	710	694	0.000688847	0.0388091
7to10	Breastmilk status	M00632	Galactose degradation, Leloir pathway, galactose => alpha-D-glucose-1P	Some_BM	0.00630285	710	710	4.24385e-07	0.00040168
7to10	Breastmilk status	M00620	Incomplete reductive citrate cycle, acetyl-CoA => oxoglutarate	Some_BM	-0.0164451	710	363	1.09632e-06	0.000741188
7to10	Breastmilk status	M00579	Phosphate acetyltransferase-acetate kinase pathway, acetyl-CoA => acetate	Some_BM	0.0035498	710	710	5.90111e-06	0.00242844
7to10	Breastmilk status	M00577	Biotin biosynthesis, BioW pathway, pimelate => pimeloyl-CoA => biotin	Some_BM	-0.009673	710	684	4.72586e-06	0.00213001
7to10	Breastmilk status	M00573	Biotin biosynthesis, BioI pathway, long-chain-acyl-ACP => pimeloyl-ACP => biotin	Some_BM	-0.00971079	710	681	4.60663e-06	0.00213001
7to10	Breastmilk status	M00572	Pimeloyl-ACP biosynthesis, BioC-BioH pathway, malonyl-ACP => pimeloyl-ACP	Some_BM	-0.00699202	710	710	1.07578e-09	3.39408e-06
7to10	Breastmilk status	M00555	Betaine biosynthesis, choline => betaine	Some_BM	-0.00539892	710	628	6.43235e-05	0.0160216
7to10	Breastmilk status	M00554	Nucleotide sugar biosynthesis, galactose => UDP-galactose	Some_BM	0.00575839	710	710	4.83132e-07	0.000415713
7to10	Breastmilk status	M00549	Nucleotide sugar biosynthesis, glucose => UDP-glucose	Some_BM	0.00843725	710	710	1.89557e-07	0.00019935
7to10	Breastmilk status	M00545	Trans-cinnamate degradation, trans-cinnamate => acetyl-CoA	Some_BM	-0.00838617	710	469	1.15464e-05	0.00392421
7to10	Breastmilk status	M00533	Homoprotocatechuate degradation, homoprotocatechuate => 2-oxohept-3-enedioate	Some_BM	-0.00233802	710	360	0.000495818	0.0718848
7to10	Breastmilk status	M00530	Dissimilatory nitrate reduction, nitrate => ammonia	Some_BM	-0.0106096	710	694	0.00060523	0.0829918
7to10	Breastmilk status	M00527	Lysine biosynthesis, DAP aminotransferase pathway, aspartate => lysine	Some_BM	0.00342015	710	710	7.96606e-05	0.0188497
7to10	Breastmilk status	M00526	Lysine biosynthesis, DAP dehydrogenase pathway, aspartate => lysine	Some_BM	0.0037997	710	710	3.08423e-06	0.00153643
7to10	Breastmilk status	M00525	Lysine biosynthesis, acetyl-DAP pathway, aspartate => lysine	Some_BM	0.00655003	710	710	1.43937e-06	0.000906583
7to10	Breastmilk status	M00377	Reductive acetyl-CoA pathway (Wood-Ljungdahl pathway)	Some_BM	-0.0221148	710	287	4.65124e-13	4.4024e-09
7to10	Breastmilk status	M00374	Dicarboxylate-hydroxybutyrate cycle	Some_BM	-0.0277792	710	209	1.97777e-09	3.74392e-06
7to10	Breastmilk status	M00365	C10-C20 isoprenoid biosynthesis, archaea	Some_BM	0.00359453	710	681	0.00061712	0.0829918
7to10	Breastmilk status	M00364	C10-C20 isoprenoid biosynthesis, bacteria	Some_BM	0.00228286	710	710	0.000186132	0.0352348
7to10	Breastmilk status	M00345	Formaldehyde assimilation, ribulose monophosphate pathway	Some_BM	-0.0058967	710	710	2.68062e-06	0.00140956
7to10	Breastmilk status	M00338	Cysteine biosynthesis, homocysteine + serine => cysteine	Some_BM	0.0049084	710	626	0.0010368	0.122667
7to10	Breastmilk status	M00176	Assimilatory sulfate reduction, sulfate => H2S	Some_BM	-0.0111922	710	654	1.09304e-06	0.000741188
7to10	Breastmilk status	M00173	Reductive citrate cycle (Arnon-Buchanan cycle)	Some_BM	-0.00478659	710	710	0.000113108	0.024669
7to10	Breastmilk status	M00169	CAM (Crassulacean acid metabolism), light	Some_BM	-0.0109692	710	697	9.97212e-10	3.39408e-06
7to10	Breastmilk status	M00168	CAM (Crassulacean acid metabolism), dark	Some_BM	0.00526097	710	710	2.25172e-08	3.55209e-05
7to10	Breastmilk status	M00136	GABA biosynthesis, prokaryotes, putrescine => GABA	Some_BM	-0.00334621	710	421	0.000360167	0.0577794
7to10	Breastmilk status	M00133	Polyamine biosynthesis, arginine => agmatine => putrescine => spermidine	Some_BM	-0.00733363	710	681	9.17079e-05	0.0211711
7to10	Breastmilk status	M00126	Tetrahydrofolate biosynthesis, GTP => THF	Some_BM	0.00556741	710	710	1.47369e-09	3.48711e-06
7to10	Breastmilk status	M00124	Pyridoxal biosynthesis, erythrose-4P => pyridoxal-5P	Some_BM	-0.00627971	710	680	7.31568e-06	0.00288512
7to10	Breastmilk status	M00123	Biotin biosynthesis, pimeloyl-ACP/CoA => biotin	Some_BM	-0.00908663	710	701	1.46255e-05	0.00477347
7to10	Breastmilk status	M00122	Cobalamin biosynthesis, cobinamide => cobalamin	Some_BM	-0.00516387	710	671	0.000114679	0.024669
7to10	Breastmilk status	M00121	Heme biosynthesis, glutamate => protoheme/siroheme	Some_BM	-0.00292252	710	710	0.000390998	0.0616318
7to10	Breastmilk status	M00119	Pantothenate biosynthesis, valine/L-aspartate => pantothenate	Some_BM	-0.00306897	710	710	0.000201998	0.0360739
7to10	Breastmilk status	M00117	Ubiquinone biosynthesis, prokaryotes, chorismate => ubiquinone	Some_BM	-0.00874938	710	637	0.000199666	0.0360739
7to10	Breastmilk status	M00116	Menaquinone biosynthesis, chorismate => menaquinone	Some_BM	-0.00666871	710	708	9.39996e-05	0.0211835
7to10	Breastmilk status	M00088	Ketone body biosynthesis, acetyl-CoA => acetoacetate/3-hydroxybutyrate/acetone	Some_BM	-0.00427861	710	625	0.00178228	0.168693
7to10	Breastmilk status	M00087	beta-Oxidation	Some_BM	-0.0086533	710	681	0.000178745	0.0345269
7to10	Breastmilk status	M00082	Fatty acid biosynthesis, initiation	Some_BM	0.00649972	710	710	2.14257e-05	0.00633732
7to10	Breastmilk status	M00080	Lipopolysaccharide biosynthesis, inner core => outer core => O-antigen	Some_BM	-0.0094434	710	506	0.000139243	0.0286508
7to10	Breastmilk status	M00064	ADP-L-glycero-D-manno-heptose biosynthesis	Some_BM	-0.00587337	710	682	7.58063e-05	0.0183976
7to10	Breastmilk status	M00063	CMP-KDO biosynthesis	Some_BM	-0.00531668	710	694	0.000124086	0.0260995
7to10	Breastmilk status	M00060	Lipopolysaccharide biosynthesis, KDO2-lipid A	Some_BM	-0.00907495	710	697	0.000462065	0.0683351
7to10	Breastmilk status	M00051	Uridine monophosphate biosynthesis, glutamine (+ PRPP) => UMP	Some_BM	0.00731933	710	710	3.37316e-05	0.00912198
7to10	Breastmilk status	M00049	Adenine ribonucleotide biosynthesis, IMP => ADP,ATP	Some_BM	0.00270123	710	710	0.00029519	0.048172
7to10	Breastmilk status	M00027	GABA (gamma-Aminobutyrate) shunt	Some_BM	-0.00582255	710	698	0.000779682	0.0998245
7to10	Breastmilk status	M00026	Histidine biosynthesis, PRPP => histidine	Some_BM	0.00388293	710	710	0.00198205	0.182137
7to10	Breastmilk status	M00021	Cysteine biosynthesis, serine => cysteine	Some_BM	-0.00660858	710	710	5.68078e-06	0.00242844
7to10	Breastmilk status	M00020	Serine biosynthesis, glycerate-3P => serine	Some_BM	0.00225349	710	710	0.00156335	0.157416
7to10	Breastmilk status	M00018	Threonine biosynthesis, aspartate => homoserine => threonine	Some_BM	0.00269712	710	710	1.16089e-05	0.00392421
7to10	Breastmilk status	M00016	Lysine biosynthesis, succinyl-DAP pathway, aspartate => lysine	Some_BM	0.00416153	710	710	0.000929824	0.114296
7to10	Breastmilk status	M00015	Proline biosynthesis, glutamate => proline	Some_BM	0.00275666	710	710	0.00108865	0.127211
7to10	Breastmilk status	M00011	Citrate cycle, second carbon oxidation, 2-oxoglutarate => oxaloacetate	Some_BM	-0.00662869	710	710	0.000174071	0.0343246
7to10	Breastmilk status	M00010	Citrate cycle, first carbon oxidation, oxaloacetate => 2-oxoglutarate	Some_BM	0.00247704	710	710	0.00206475	0.187912
7to10	Breastmilk status	M00009	Citrate cycle (TCA cycle, Krebs cycle)	Some_BM	-0.00364316	710	710	0.00295627	0.248259
7to10	Breastmilk status	M00008	Entner-Doudoroff pathway, glucose-6P => glyceraldehyde-3P + pyruvate	Some_BM	0.00370846	710	710	1.1474e-05	0.00392421
7to10	Breastmilk status	M00006	Pentose phosphate pathway, oxidative phase, glucose 6P => ribulose 5P	Some_BM	0.00903275	710	710	1.53252e-06	0.000906583
7to10	Breastmilk status	M00004	Pentose phosphate pathway (Pentose phosphate cycle)	Some_BM	0.00620625	710	710	1.05386e-07	0.000142498
7to10	Breastmilk status	M00002	Glycolysis, core module involving three-carbon compounds	Some_BM	0.00383749	710	710	0.00065544	0.086163
7to10	Breastmilk status	M00086.0	beta-Oxidation, acyl-CoA synthesis	Some_BM	0.0117791	710	710	1.80272e-06	0.00100369
7to10	Breastmilk status	M00083.3	Fatty acid biosynthesis, elongation	Some_BM	-0.00815122	710	710	1.70962e-07	0.00019935
7to10	Breastmilk status	M00083.2	Fatty acid biosynthesis, elongation	Some_BM	0.0130163	710	702	8.57072e-06	0.00324487
7to10	Geographical location	M00374	Dicarboxylate-hydroxybutyrate cycle	Finland	-0.0250539	710	209	0.000839924	0.148874
7to10	Geographical location	M00364	C10-C20 isoprenoid biosynthesis, bacteria	Washington	0.00395529	710	710	0.00153861	0.224736
7to10	Geographical location	M00172	C4-dicarboxylic acid cycle, NADP - malic enzyme type	Sweden	0.00360801	710	710	0.00173586	0.248259
7to10	Geographical location	M00126	Tetrahydrofolate biosynthesis, GTP => THF	Washington	0.00792514	710	710	2.44195e-05	0.0107005
7to10	Geographical location	M00095	C5 isoprenoid biosynthesis, mevalonate pathway	Sweden	-0.00976762	710	554	0.000588646	0.11905
7to10	Household siblings	M00565	Trehalose biosynthesis, D-glucose 1P => trehalose	During	0.00572861	710	710	0.000299502	0.0360739
7to10	Household siblings	M00344	Formaldehyde assimilation, xylulose monophosphate pathway	During	-0.0121461	710	315	3.80574e-05	0.00727703
7to10	Household siblings	M00136	GABA biosynthesis, prokaryotes, putrescine => GABA	During	-0.00377463	710	421	0.000905584	0.0829918
7to10	Preterm	M00546	Purine degradation, xanthine => urea	PretermYes	0.0104136	710	138	0.00343145	0.130436
7to10	Preterm	M00129	Ascorbate biosynthesis, animals, glucose-1P => ascorbate	PretermYes	0.0129856	710	149	0.00504197	0.162321
7to10	Preterm	M00052	Pyrimidine ribonucleotide biosynthesis, UMP => UDP/UTP,CDP/CTP	PretermYes	-0.00321928	710	710	0.00521559	0.166214
7to10	Sex	M00053	Pyrimidine deoxyribonuleotide biosynthesis, CDP/CTP => dCDP/dCTP,dTDP/dTTP	Male	-0.00362699	710	710	0.00545806	0.170497
7to10	Solid food status	M00632	Galactose degradation, Leloir pathway, galactose => alpha-D-glucose-1P	Fruits_Only	0.0494977	710	710	1.18934e-05	0.00625396
7to10	Solid food status	M00632	Galactose degradation, Leloir pathway, galactose => alpha-D-glucose-1P	Vegetables+Fruits	0.00734878	710	710	8.57235e-05	0.0287721
7to10	Solid food status	M00577	Biotin biosynthesis, BioW pathway, pimelate => pimeloyl-CoA => biotin	Vegetables+Fruits	-0.0101005	710	684	0.00141603	0.212742
7to10	Solid food status	M00554	Nucleotide sugar biosynthesis, galactose => UDP-galactose	Vegetables+Fruits	0.0064151	710	710	0.000161027	0.044565
7to10	Solid food status	M00552	D-galactonate degradation, De Ley-Doudoroff pathway, D-galactonate => glycerate-3P	Fruits_Only	-0.0732062	710	657	0.000136719	0.0388091
7to10	Solid food status	M00549	Nucleotide sugar biosynthesis, glucose => UDP-glucose	Vegetables+Fruits	0.00820189	710	710	0.000731582	0.135773
7to10	Solid food status	M00530	Dissimilatory nitrate reduction, nitrate => ammonia	Vegetables+Fruits	-0.0154989	710	694	0.00072933	0.135773
7to10	Solid food status	M00525	Lysine biosynthesis, acetyl-DAP pathway, aspartate => lysine	Vegetables+Fruits	0.00676313	710	710	0.000958086	0.159093
7to10	Solid food status	M00173	Reductive citrate cycle (Arnon-Buchanan cycle)	Vegetables+Fruits	-0.00582561	710	710	0.00175591	0.248259
7to10	Solid food status	M00169	CAM (Crassulacean acid metabolism), light	Vegetables+Fruits	-0.00806817	710	697	0.000760177	0.139034
7to10	Solid food status	M00133	Polyamine biosynthesis, arginine => agmatine => putrescine => spermidine	Vegetables+Fruits	-0.00939112	710	681	0.00077315	0.139034
7to10	Solid food status	M00124	Pyridoxal biosynthesis, erythrose-4P => pyridoxal-5P	Fruits_Only	-0.0629814	710	680	6.04017e-07	0.000741188
7to10	Solid food status	M00123	Biotin biosynthesis, pimeloyl-ACP/CoA => biotin	Vegetables+Fruits	-0.00998454	710	701	0.00157297	0.227648
7to10	Solid food status	M00121	Heme biosynthesis, glutamate => protoheme/siroheme	Fruits_Only	-0.0269956	710	710	0.000264636	0.0673329
7to10	Solid food status	M00117	Ubiquinone biosynthesis, prokaryotes, chorismate => ubiquinone	Vegetables+Fruits	-0.0117304	710	637	0.000888312	0.154921
7to10	Solid food status	M00087	beta-Oxidation	Vegetables+Fruits	-0.0113719	710	681	0.00100385	0.162321
7to10	Solid food status	M00080	Lipopolysaccharide biosynthesis, inner core => outer core => O-antigen	Vegetables+Fruits	-0.0141815	710	506	0.000134116	0.0388091
7to10	Solid food status	M00064	ADP-L-glycero-D-manno-heptose biosynthesis	Vegetables+Fruits	-0.00718755	710	682	0.00113921	0.176186
7to10	Solid food status	M00050	Guanine ribonucleotide biosynthesis IMP => GDP,GTP	Fruits_Only	0.0283863	710	710	0.000325533	0.076646
7to10	Solid food status	M00021	Cysteine biosynthesis, serine => cysteine	Vegetables+Fruits	-0.00686707	710	710	0.00177834	0.248259
7to10	Solid food status	M00020	Serine biosynthesis, glycerate-3P => serine	Vegetables+Fruits	0.00340091	710	710	0.00149924	0.221432
11to14	Breastmilk status	M00596	Dissimilatory sulfate reduction, sulfate => H2S	Some_BM	-0.00954023	575	383	0.000136525	0.031746
11to14	Breastmilk status	M00580	Pentose phosphate pathway, archaea, fructose 6P => ribose 5P	Some_BM	0.00569617	575	456	0.00154531	0.233064
11to14	Breastmilk status	M00579	Phosphate acetyltransferase-acetate kinase pathway, acetyl-CoA => acetate	Some_BM	0.00331805	575	575	0.000140326	0.031746
11to14	Breastmilk status	M00577	Biotin biosynthesis, BioW pathway, pimelate => pimeloyl-CoA => biotin	Some_BM	-0.00903281	575	560	0.000108394	0.0289807
11to14	Breastmilk status	M00573	Biotin biosynthesis, BioI pathway, long-chain-acyl-ACP => pimeloyl-ACP => biotin	Some_BM	-0.00932796	575	557	7.54438e-05	0.0233558
11to14	Breastmilk status	M00572	Pimeloyl-ACP biosynthesis, BioC-BioH pathway, malonyl-ACP => pimeloyl-ACP	Some_BM	-0.00801726	575	575	4.4967e-09	1.32248e-05
11to14	Breastmilk status	M00526	Lysine biosynthesis, DAP dehydrogenase pathway, aspartate => lysine	Some_BM	0.00310199	575	575	0.000211203	0.046011
11to14	Breastmilk status	M00525	Lysine biosynthesis, acetyl-DAP pathway, aspartate => lysine	Some_BM	0.00505164	575	575	0.000300959	0.059008
11to14	Breastmilk status	M00377	Reductive acetyl-CoA pathway (Wood-Ljungdahl pathway)	Some_BM	-0.0151232	575	321	0.000138023	0.031746
11to14	Breastmilk status	M00365	C10-C20 isoprenoid biosynthesis, archaea	Some_BM	0.0058024	575	526	2.08565e-05	0.00943676
11to14	Breastmilk status	M00345	Formaldehyde assimilation, ribulose monophosphate pathway	Some_BM	-0.00647748	575	575	4.15132e-05	0.0168115
11to14	Breastmilk status	M00176	Assimilatory sulfate reduction, sulfate => H2S	Some_BM	-0.012648	575	533	7.17162e-06	0.00532023
11to14	Breastmilk status	M00169	CAM (Crassulacean acid metabolism), light	Some_BM	-0.00918439	575	568	0.000100849	0.0282473
11to14	Breastmilk status	M00168	CAM (Crassulacean acid metabolism), dark	Some_BM	0.00625197	575	575	3.6064e-06	0.00424257
11to14	Breastmilk status	M00126	Tetrahydrofolate biosynthesis, GTP => THF	Some_BM	0.00689835	575	575	2.12859e-09	1.25203e-05
11to14	Breastmilk status	M00123	Biotin biosynthesis, pimeloyl-ACP/CoA => biotin	Some_BM	-0.00919347	575	572	6.97056e-05	0.0227782
11to14	Breastmilk status	M00122	Cobalamin biosynthesis, cobinamide => cobalamin	Some_BM	-0.00592262	575	567	0.000440551	0.083591
11to14	Breastmilk status	M00121	Heme biosynthesis, glutamate => protoheme/siroheme	Some_BM	-0.00378084	575	575	4.95636e-05	0.017149
11to14	Breastmilk status	M00082	Fatty acid biosynthesis, initiation	Some_BM	0.00723969	575	575	4.2872e-05	0.0168115
11to14	Breastmilk status	M00021	Cysteine biosynthesis, serine => cysteine	Some_BM	-0.00759132	575	575	1.48009e-05	0.00725493
11to14	Breastmilk status	M00008	Entner-Doudoroff pathway, glucose-6P => glyceraldehyde-3P + pyruvate	Some_BM	0.00534541	575	575	1.19622e-05	0.00707941
11to14	Breastmilk status	M00007	Pentose phosphate pathway, non-oxidative phase, fructose 6P => ribose 5P	No_BM_Ever	-0.0108566	575	575	0.000224598	0.0471816
11to14	Breastmilk status	M00006	Pentose phosphate pathway, oxidative phase, glucose 6P => ribulose 5P	Some_BM	0.011218	575	575	3.22816e-06	0.00424257
11to14	Breastmilk status	M00004	Pentose phosphate pathway (Pentose phosphate cycle)	Some_BM	0.00630693	575	575	1.20357e-05	0.00707941
11to14	Breastmilk status	M00086.1	beta-Oxidation, acyl-CoA synthesis	Some_BM	0.0126632	575	575	5.74941e-06	0.00532023
11to14	Breastmilk status	M00083.3	Fatty acid biosynthesis, elongation	Some_BM	-0.00890346	575	575	2.20361e-06	0.00424257
11to14	Breastmilk status	M00083.2	Fatty acid biosynthesis, elongation	Some_BM	0.0151009	575	570	7.23594e-06	0.00532023
11to14	Geographical location	M00596	Dissimilatory sulfate reduction, sulfate => H2S	Finland	0.0142385	575	383	0.000461343	0.205672
11to14	Geographical location	M00545	Trans-cinnamate degradation, trans-cinnamate => acetyl-CoA	Georgia	0.0137174	575	327	0.000525941	0.209026
11to14	Geographical location	M00545	Trans-cinnamate degradation, trans-cinnamate => acetyl-CoA	Sweden	0.00951125	575	327	0.000556348	0.215292
11to14	Geographical location	M00526	Lysine biosynthesis, DAP dehydrogenase pathway, aspartate => lysine	Sweden	-0.00511776	575	575	3.74248e-05	0.0275166
11to14	Geographical location	M00365	C10-C20 isoprenoid biosynthesis, archaea	Sweden	-0.00897932	575	526	5.48752e-06	0.00725493
11to14	Geographical location	M00169	CAM (Crassulacean acid metabolism), light	Sweden	0.0118574	575	568	0.000486585	0.206661
11to14	Geographical location	M00122	Cobalamin biosynthesis, cobinamide => cobalamin	Finland	0.00936288	575	567	0.000501532	0.206661
11to14	Geographical location	M00122	Cobalamin biosynthesis, cobinamide => cobalamin	Sweden	0.0104226	575	567	1.88702e-05	0.017149
11to14	Household siblings	M00064	ADP-L-glycero-D-manno-heptose biosynthesis	During	-0.00626311	575	525	0.00115389	0.205672
11to14	Household siblings	M00045	Histidine degradation, histidine => N-formiminoglutamate => glutamate	During	0.0103921	575	521	0.00012436	0.031746
15to18	Breastmilk status	M00572	Pimeloyl-ACP biosynthesis, BioC-BioH pathway, malonyl-ACP => pimeloyl-ACP	Some_BM	-0.0119508	487	487	2.52e-06	0.0155517
15to18	Breastmilk status	M00168	CAM (Crassulacean acid metabolism), dark	Some_BM	0.009557	487	487	2.49e-05	0.0512716
15to18	Breastmilk status	M00126	Tetrahydrofolate biosynthesis, GTP => THF	Some_BM	0.00763043	487	487	1.83e-05	0.0512716
15to18	Breastmilk status	M00083.3	Fatty acid biosynthesis, elongation	Some_BM	-0.0124229	487	487	0.000101059	0.0779417
15to18	Celiac_Disease	M00166	Reductive pentose phosphate cycle, ribulose-5P => glyceraldehyde-3P	Yes	-0.0336768	487	345	0.000190459	0.0779417
15to18	Celiac_Disease	M00025	Tyrosine biosynthesis, chorismate => tyrosine	Yes	-0.0276551	487	392	8.94e-05	0.0689562
15to18	Celiac_Disease	M00024	Phenylalanine biosynthesis, chorismate => phenylalanine	Yes	-0.0231273	487	392	0.000181024	0.0779417
15to18	Geographical location	M00631	D-Galacturonate degradation (bacteria), D-galacturonate => pyruvate + D-glyceraldehyde 3P	Finland	0.0178898	487	485	7.92e-05	0.101764
15to18	Geographical location	M00631	D-Galacturonate degradation (bacteria), D-galacturonate => pyruvate + D-glyceraldehyde 3P	Germany	0.0220436	487	485	0.000234805	0.201215
15to18	Geographical location	M00596	Dissimilatory sulfate reduction, sulfate => H2S	Finland	0.0183774	487	397	6.88e-05	0.100038
15to18	Geographical location	M00365	C10-C20 isoprenoid biosynthesis, archaea	Finland	-0.00905509	487	443	3.97e-05	0.0779417
15to18	Geographical location	M00365	C10-C20 isoprenoid biosynthesis, archaea	Sweden	-0.00817982	487	443	7.13e-05	0.100038
15to18	Geographical location	M00169	CAM (Crassulacean acid metabolism), light	Finland	0.0145281	487	483	0.000127003	0.130602
15to18	Geographical location	M00083.3	Fatty acid biosynthesis, elongation	Finland	0.0130422	487	487	0.000164381	0.149152
15to18	Maternal BMI category	M00007	Pentose phosphate pathway, non-oxidative phase, fructose 6P => ribose 5P	Overweight	0.00303264	487	487	0.000151283	0.107702
15to18	Maternal diabetes	M00550	Ascorbate degradation, ascorbate => D-xylulose-5P	None	0.0206927	487	417	0.000168603	0.111459
15to18	Maternal diabetes	M00048	Inosine monophosphate biosynthesis, PRPP + glutamine => IMP	None	-0.00758041	487	487	8.6e-05	0.0884835
15to18	Maternal diabetes	M00005	PRPP biosynthesis, ribose 5P => PRPP	None	-0.00721886	487	487	0.000232553	0.134517
