# Supplementary material for: Temporal development of the gut microbiome in early childhood from the TEDDY study
Source: Nature. 2018 Oct 24;562(7728):583–8. doi: 10.1038/s41586-018-0617-x (PMC6415775; doi:10.1038/s41586-018-0617-x)
Supplement: Supplementary file 5 — Analytical population overview and results from each statistical analyses related to islet autoantibody and Type 1 Diabetes onset. P values based on conditional logistic regression of the nested case control cohort, with adjustment for age, human leukocyte antigen type, delivery mode, and breast milk feeding. P values were adjusted for multiple comparisons using the Benjamini-Hochberg false discovery rate (FDR) method. [file 41586_2018_617_MOESM5_ESM.xlsx]

## Sheet: Caption
Supplementary Data Table 3. Analytical population overview and results from each statistical analyses related to islet autoantibody and Type 1 Diabetes onset
Sheet	Description
IA SubjectDemographics	Demographic information for the IA case control analytical population
T1D SubjectDemographics	Demographic information for the T1D case control analytical population
IA CLR 16S genera	Genus level taxonomic conditional logistic regression analysis of IA cases and matched controls by age of life
T1D CLR 16S genera	Genus level taxonomic conditional logistic regression analysis of T1D cases and matched controls by age of life
IA CLR DMM clusters	Conditional logistic regression analysis of dirichlet multinomial mixtures clusters in IA cases compared to matched controls
T1D CLR DMM clusters	Conditional logistic regression analysis of dirichlet multinomial mixtures clusters in T1D cases compared to matched controls
Columns of these sheets are described below:
Column	Explanation
Odds ratio	Measure of association between an exposure and an outcome. Lower odd ratios represent associations with controls and higher odds ratios represent associations with cases
n Pairs	Number of case control pairs included in the anlaysis
CI low 95	Lower 95% confidence interval value
CI high 95	Upper 95% confidence interval value
P Value	P value
adj n	Number of multiple comparisons used in FDR adjustment
FDR P value	P value adjusted for multiple comparisons with FDR

## Sheet: IA SubjectDemographics
Demographic information for the IA case control analytical population
Characteristic	Cases	Controls	P Value
Number of children	316	316
Number of stool samples	3097	3097
Clinical Center
Colorado n (%)	49 (16%)	49 (16%)
Georgia n (%)	18 (6%)	18 (6%)
Washington n (%)	30 (9%)	30 (9%)
Finland n (%)	90 (28%)	90 (28%)
Germany n (%)	25 (8%)	25 (8%)
Sweden n (%)	104 (33%)	104 (33%)
Sex, n (% female)	143 (45%)	143 (45%)
First degree relative, n (% yes)	59 (19%)	59 (19%)
Maternal Age, median (range)	32 (18 - 45)	31 (18 - 42)	0.425
Follow-up time (months), median (range)	21 (6 - 72)
Mode of delivery, n (% vaginal)	241 (76%)	232 (73%)	0.679
Mothers antibiotic use, n (% yes)	67 (21%)	72 (23%)	0.671
Number of antibiotic courses during pregnancy, median (range)	0 (0 - 5)	0 (0 - 3)	0.787
Probiotic supplement during year 1, n (% yes)	111 (35%)	131 (41%)	0.199
Exclusive breastfeeding duration (days), median (range)	14 (0 - 259)	14 (0 - 244)	0.502
First appearing antibody			-
GADA, n (%)	102 (32%)
IA2A, n (%)	4 (1%)
MIAA, n (%)	151 (48%)
Multiple antibodies, n (%)	59 (19%)
Number of persistent confirmed antibodies			-
Single, n (% yes)	124 (39%)
Multiple, n (% yes)	192 (61%)
HLA			-
DR3/3, n (%)	35 (11%)	68 (22%)	0.001
DR3/4, n (%)	167 (53%)	115 (36%)	0.002
DR4/4, n (%)	52 (16%)	64 (20%)	0.265
DR4/8, n (%)	52 (16%)	52 (16%)	1
FDR specific, n (%)	9 (3%)	17 (5%)	0.117
Number of infectious episodes, median (range)	9 (0 - 31)	9 (0 - 30)	0.464
Number of antibiotic courses, median (range)	4 (0 - 43)	3 (0 - 50)	0.062
P-values obtained from paired t-test for continuous variables, and chi-square tests for categorical variables
HLA categories do not add to 316 for cases because one case had an "not eligible" HLA category.

## Sheet: T1D SubjectDemographics
Demographic information for the T1D case control analytical population
Characteristic	Cases	Controls	P Value
Number of children	96	96
Number of stool samples	1270	1270
Clinical Center
Colorado n (%)	14 (14%)	14 (14%)
Georgia n (%)	3 (3%)	3 (3%)
Washington n (%)	7 (7%)	7 (7%)
Finland n (%)	32 (33%)	32 (33%)
Germany n (%)	13 (13%)	13 (13%)
Sweden n (%)	29 (30%)	29 (30%)
Sex, n (% female)	48 (49%)	48 (49%)
First degree relative, n (% yes)	31 (32%)	31 (32%)
Maternal Age, median (range)	32 (18 - 45)	32 (21 - 44)	0.863
Follow-up time (months), median (range)	12 (3 - 45)
Mode of delivery, n (% vaginal)	74 (76%)	73 (74%)	0.934
Mothers antibiotic use, n (% yes)	27 (28%)	25 (26%)	0.782
Number of antibiotic courses during pregnancy, median (range)	0 (0 - 3)	0 (0 - 3)	0.912
Probiotic supplement during year 1, n (% yes)	28 (29%)	38 (39%)	0.218
Exclusive breastfeeding duration (days), median (range)	7 (0 - 259)	14 (0 - 213)	0.947
First appearing antibody			-
GADA, n (%)	12 (12%)
IA2A, n (%)	0 (0%)
MIAA, n (%)	0 (0%)
Multiple antibodies, n (%)	39 (40%)
Number of persistent confirmed antibodies			-
Single, n (% yes)	13 (13%)
Multiple, n (% yes)	69 (70%)
HLA			-
DR3/3, n (%)	7 (7%)	14 (14%)	0.127
DR3/4, n (%)	52 (53%)	39 (40%)	0.173
DR4/4, n (%)	14 (14%)	21 (21%)	0.237
DR4/8, n (%)	14 (14%)	11 (11%)	0.549
FDR specific, n (%)	10 (10%)	11 (11%)	0.827
Number of infectious episodes, median (range)	7 (0 - 26)	10 (0 - 24)	0
Number of antibiotic courses, median (range)	2 (0 - 39)	4 (0 - 71)	0.032
P-values obtained from paired t-test for continuous variables, and chi-square tests for categorical variables
HLA categories do not add to 316 for cases because one case had an "not eligible" HLA category.

## Sheet: IA CLR 16S genera
Genus level taxonomic conditional logistic regression analysis of IA cases and matched controls by age of life
Genera	Model	Odds ratio	n Pairs	CI low 95	CI high 95	P value	adj n	FDR P value
Erysipelotrichaceae (FNWNL294)	IsCase ~ Abundance + strata(Pair) + Age_in_Months + HLA_Name + delivery + time_to_excl_stop	1.02277	3079	1.01013	1.03557	0.000388599	50	0.0194299
Romboutsia	IsCase ~ Abundance + strata(Pair) + Age_in_Months + HLA_Name + delivery + time_to_excl_stop	1.01759	3079	1.0059	1.02941	0.00309034	50	0.0749884
Intestinibacter	IsCase ~ Abundance + strata(Pair) + Age_in_Months + HLA_Name + delivery + time_to_excl_stop	0.980453	3079	0.96719	0.993898	0.0044993	50	0.0749884
Alistipes	IsCase ~ Abundance + strata(Pair) + Age_in_Months + HLA_Name + delivery + time_to_excl_stop	1.01755	3079	1.00358	1.03171	0.0136242	50	0.115233
Sellimonas	IsCase ~ Abundance + strata(Pair) + Age_in_Months + HLA_Name + delivery + time_to_excl_stop	0.983542	3079	0.970633	0.996623	0.0138279	50	0.115233
Actinomyces	IsCase ~ Abundance + strata(Pair) + Age_in_Months + HLA_Name + delivery + time_to_excl_stop	1.01832	3079	1.00429	1.03255	0.0103374	50	0.115233
Lachnospiraceae (Unc91005)	IsCase ~ Abundance + strata(Pair) + Age_in_Months + HLA_Name + delivery + time_to_excl_stop	1.01667	3079	1.00297	1.03056	0.0169449	50	0.121035
Lactobacillus	IsCase ~ Abundance + strata(Pair) + Age_in_Months + HLA_Name + delivery + time_to_excl_stop	0.986953	3079	0.975522	0.998518	0.0271346	50	0.169591
Lachnospiraceae (Unc01c0q)	IsCase ~ Abundance + strata(Pair) + Age_in_Months + HLA_Name + delivery + time_to_excl_stop	1.01083	3079	0.999428	1.02236	0.0627205	50	0.227551
Anaerostipes	IsCase ~ Abundance + strata(Pair) + Age_in_Months + HLA_Name + delivery + time_to_excl_stop	0.987843	3079	0.975579	1.00026	0.0550054	50	0.227551
Fusicatenibacter	IsCase ~ Abundance + strata(Pair) + Age_in_Months + HLA_Name + delivery + time_to_excl_stop	1.01195	3079	0.999895	1.02415	0.0520395	50	0.227551
Ruminococcaceae (Unc01f0v)	IsCase ~ Abundance + strata(Pair) + Age_in_Months + HLA_Name + delivery + time_to_excl_stop	0.983562	3079	0.967744	0.999639	0.0451106	50	0.227551
Turicibacter	IsCase ~ Abundance + strata(Pair) + Age_in_Months + HLA_Name + delivery + time_to_excl_stop	1.01339	3079	1.00017	1.02679	0.0471277	50	0.227551
Holdemanella	IsCase ~ Abundance + strata(Pair) + Age_in_Months + HLA_Name + delivery + time_to_excl_stop	1.02747	3079	0.998455	1.05732	0.0637143	50	0.227551
Bifidobacterium	IsCase ~ Abundance + strata(Pair) + Age_in_Months + HLA_Name + delivery + time_to_excl_stop	0.984779	3079	0.968579	1.00125	0.0699542	50	0.233181
Lachnoclostridium	IsCase ~ Abundance + strata(Pair) + Age_in_Months + HLA_Name + delivery + time_to_excl_stop	0.989567	3079	0.977598	1.00168	0.0911669	50	0.284897
Haemophilus	IsCase ~ Abundance + strata(Pair) + Age_in_Months + HLA_Name + delivery + time_to_excl_stop	1.00989	3079	0.997365	1.02257	0.122216	50	0.344253
Flavonifractor	IsCase ~ Abundance + strata(Pair) + Age_in_Months + HLA_Name + delivery + time_to_excl_stop	1.01011	3079	0.997247	1.02315	0.123931	50	0.344253
Lachnospiraceae (UncO8895)	IsCase ~ Abundance + strata(Pair) + Age_in_Months + HLA_Name + delivery + time_to_excl_stop	1.00928	3079	0.996161	1.02257	0.166455	50	0.414357
Collinsella	IsCase ~ Abundance + strata(Pair) + Age_in_Months + HLA_Name + delivery + time_to_excl_stop	1.00838	3079	0.996708	1.0202	0.160037	50	0.414357
Clostridiales (CsrNeon2)	IsCase ~ Abundance + strata(Pair) + Age_in_Months + HLA_Name + delivery + time_to_excl_stop	0.988649	3079	0.972509	1.00506	0.17403	50	0.414357
Blautia	IsCase ~ Abundance + strata(Pair) + Age_in_Months + HLA_Name + delivery + time_to_excl_stop	1.00758	3079	0.9957	1.0196	0.212085	50	0.444215
Streptococcus	IsCase ~ Abundance + strata(Pair) + Age_in_Months + HLA_Name + delivery + time_to_excl_stop	0.991075	3079	0.977411	1.00493	0.205632	50	0.444215
Enterococcus	IsCase ~ Abundance + strata(Pair) + Age_in_Months + HLA_Name + delivery + time_to_excl_stop	0.992347	3079	0.980185	1.00466	0.222107	50	0.444215
Ruminococcaceae (Unc04hvv)	IsCase ~ Abundance + strata(Pair) + Age_in_Months + HLA_Name + delivery + time_to_excl_stop	0.989659	3079	0.973303	1.00629	0.221543	50	0.444215
Ruminococcaceae (Unc01qt1)	IsCase ~ Abundance + strata(Pair) + Age_in_Months + HLA_Name + delivery + time_to_excl_stop	1.00848	3079	0.992659	1.02455	0.295308	50	0.567901
Lachnospiraceae (Unc05hiu)	IsCase ~ Abundance + strata(Pair) + Age_in_Months + HLA_Name + delivery + time_to_excl_stop	0.992808	3079	0.977513	1.00834	0.362228	50	0.670793
Subdoligranulum	IsCase ~ Abundance + strata(Pair) + Age_in_Months + HLA_Name + delivery + time_to_excl_stop	0.994795	3079	0.983104	1.00663	0.386939	50	0.690962
Escherichia/Shigella	IsCase ~ Abundance + strata(Pair) + Age_in_Months + HLA_Name + delivery + time_to_excl_stop	0.996233	3079	0.98455	1.00805	0.530543	50	0.726442
Faecalibacterium	IsCase ~ Abundance + strata(Pair) + Age_in_Months + HLA_Name + delivery + time_to_excl_stop	0.995881	3079	0.985074	1.00681	0.458423	50	0.726442
Akkermansia	IsCase ~ Abundance + strata(Pair) + Age_in_Months + HLA_Name + delivery + time_to_excl_stop	1.00311	3079	0.993264	1.01305	0.537567	50	0.726442
Lachnospiraceae (Unc015db)	IsCase ~ Abundance + strata(Pair) + Age_in_Months + HLA_Name + delivery + time_to_excl_stop	1.00449	3079	0.991503	1.01764	0.500144	50	0.726442
Erysipelotrichaceae (Unc05nru)	IsCase ~ Abundance + strata(Pair) + Age_in_Months + HLA_Name + delivery + time_to_excl_stop	0.995345	3079	0.982002	1.00887	0.498073	50	0.726442
Prevotellaceae (Unc019nc)	IsCase ~ Abundance + strata(Pair) + Age_in_Months + HLA_Name + delivery + time_to_excl_stop	0.993717	3079	0.975114	1.01267	0.513309	50	0.726442
Ruminococcaceae (Unc03uw6)	IsCase ~ Abundance + strata(Pair) + Age_in_Months + HLA_Name + delivery + time_to_excl_stop	1.00689	3079	0.989943	1.02414	0.427703	50	0.726442
Bacteroides	IsCase ~ Abundance + strata(Pair) + Age_in_Months + HLA_Name + delivery + time_to_excl_stop	0.99753	3079	0.986041	1.00915	0.675621	50	0.835975
Ruminococcaceae (Unc84292)	IsCase ~ Abundance + strata(Pair) + Age_in_Months + HLA_Name + delivery + time_to_excl_stop	0.998099	3079	0.988086	1.00821	0.711481	50	0.835975
Erysipelatoclostridium	IsCase ~ Abundance + strata(Pair) + Age_in_Months + HLA_Name + delivery + time_to_excl_stop	1.0024	3079	0.9894	1.01557	0.718938	50	0.835975
Lachnospiraceae (Unc89581)	IsCase ~ Abundance + strata(Pair) + Age_in_Months + HLA_Name + delivery + time_to_excl_stop	1.00212	3079	0.991431	1.01293	0.698238	50	0.835975
Veillonella	IsCase ~ Abundance + strata(Pair) + Age_in_Months + HLA_Name + delivery + time_to_excl_stop	0.997522	3079	0.985585	1.0096	0.686306	50	0.835975
Eggerthella	IsCase ~ Abundance + strata(Pair) + Age_in_Months + HLA_Name + delivery + time_to_excl_stop	1.00223	3079	0.988201	1.01645	0.757044	50	0.860277
Lachnospiraceae (Unc00y95)	IsCase ~ Abundance + strata(Pair) + Age_in_Months + HLA_Name + delivery + time_to_excl_stop	1.00141	3079	0.989507	1.01345	0.817513	50	0.888601
Parabacteroides	IsCase ~ Abundance + strata(Pair) + Age_in_Months + HLA_Name + delivery + time_to_excl_stop	0.998122	3079	0.982412	1.01408	0.81632	50	0.888601
Ruminococcaceae (Unc71175)	IsCase ~ Abundance + strata(Pair) + Age_in_Months + HLA_Name + delivery + time_to_excl_stop	0.998605	3079	0.984707	1.0127	0.845257	50	0.899209
Enterobacter	IsCase ~ Abundance + strata(Pair) + Age_in_Months + HLA_Name + delivery + time_to_excl_stop	1.00046	3079	0.989585	1.01146	0.933727	50	0.951513
Clostridiales (UncCl291)	IsCase ~ Abundance + strata(Pair) + Age_in_Months + HLA_Name + delivery + time_to_excl_stop	1.00043	3079	0.989306	1.01169	0.939533	50	0.951513
Hungatella	IsCase ~ Abundance + strata(Pair) + Age_in_Months + HLA_Name + delivery + time_to_excl_stop	1.0004	3079	0.98773	1.01322	0.951513	50	0.951513
Dialister	IsCase ~ Abundance + strata(Pair) + Age_in_Months + HLA_Name + delivery + time_to_excl_stop	1.00429	3079	0.99172	1.01703	0.505005	50	0.726442
Ruminococcaceae (Unc01jnw)	IsCase ~ Abundance + strata(Pair) + Age_in_Months + HLA_Name + delivery + time_to_excl_stop	0.991847	3079	0.97154	1.01258	0.437957	50	0.726442
Roseburia	IsCase ~ Abundance + strata(Pair) + Age_in_Months + HLA_Name + delivery + time_to_excl_stop	1.0036	3079	0.990771	1.0166	0.583896	50	0.768284

## Sheet: T1D CLR 16S genera
Genus level taxonomic conditional logistic regression analysis of T1D cases and matched controls by age of life
Genera	Model	Odds ratio	n Pairs	CI low 95	CI high 95	P value	adj n	FDR P value
Parabacteroides	IsCase ~ Abundance + strata(Pair) + Age_in_Months + HLA_Name + delivery + time_to_excl_stop	1.1002	1237	1.07177	1.12937	8.63087e-13	50	<0.001
Ruminococcaceae (Unc01qt1)	IsCase ~ Abundance + strata(Pair) + Age_in_Months + HLA_Name + delivery + time_to_excl_stop	0.942026	1237	0.920234	0.964334	5.6978e-07	50	<0.001
Enterobacter	IsCase ~ Abundance + strata(Pair) + Age_in_Months + HLA_Name + delivery + time_to_excl_stop	0.963211	1237	0.946705	0.980005	2.13565e-05	50	<0.001
Ruminococcaceae (Unc03uw6)	IsCase ~ Abundance + strata(Pair) + Age_in_Months + HLA_Name + delivery + time_to_excl_stop	0.953125	1237	0.930219	0.976596	0.000109748	50	0.00137185
Ruminococcaceae (Unc84292)	IsCase ~ Abundance + strata(Pair) + Age_in_Months + HLA_Name + delivery + time_to_excl_stop	0.976243	1237	0.9618	0.990903	0.00156874	50	0.0156874
Hungatella	IsCase ~ Abundance + strata(Pair) + Age_in_Months + HLA_Name + delivery + time_to_excl_stop	0.969922	1237	0.950695	0.989538	0.00279425	50	0.0199589
Lactococcus	IsCase ~ Abundance + strata(Pair) + Age_in_Months + HLA_Name + delivery + time_to_excl_stop	0.957649	1237	0.930992	0.985069	0.00266085	50	0.0199589
Streptococcus	IsCase ~ Abundance + strata(Pair) + Age_in_Months + HLA_Name + delivery + time_to_excl_stop	0.968653	1237	0.946863	0.990943	0.00607477	50	0.0322421
Dialister	IsCase ~ Abundance + strata(Pair) + Age_in_Months + HLA_Name + delivery + time_to_excl_stop	0.973951	1237	0.955422	0.99284	0.00707611	50	0.0322421
Veillonella	IsCase ~ Abundance + strata(Pair) + Age_in_Months + HLA_Name + delivery + time_to_excl_stop	1.02637	1237	1.00696	1.04615	0.00754448	50	0.0322421
Prevotellaceae (Unc019nc)	IsCase ~ Abundance + strata(Pair) + Age_in_Months + HLA_Name + delivery + time_to_excl_stop	1.04139	1237	1.01077	1.07294	0.00773811	50	0.0322421
Collinsella	IsCase ~ Abundance + strata(Pair) + Age_in_Months + HLA_Name + delivery + time_to_excl_stop	1.02736	1237	1.00716	1.04796	0.0077102	50	0.0322421
Ruminococcaceae (Unc71175)	IsCase ~ Abundance + strata(Pair) + Age_in_Months + HLA_Name + delivery + time_to_excl_stop	1.02892	1237	1.00734	1.05097	0.0083872	50	0.0322585
Ruminococcaceae (Unc04hvv)	IsCase ~ Abundance + strata(Pair) + Age_in_Months + HLA_Name + delivery + time_to_excl_stop	0.968817	1237	0.94559	0.992616	0.0105101	50	0.0375362
Enterococcus	IsCase ~ Abundance + strata(Pair) + Age_in_Months + HLA_Name + delivery + time_to_excl_stop	0.974848	1237	0.955342	0.994752	0.0135033	50	0.045011
Akkermansia	IsCase ~ Abundance + strata(Pair) + Age_in_Months + HLA_Name + delivery + time_to_excl_stop	0.980615	1237	0.965356	0.996116	0.0144309	50	0.0450966
Sellimonas	IsCase ~ Abundance + strata(Pair) + Age_in_Months + HLA_Name + delivery + time_to_excl_stop	0.977298	1237	0.957451	0.997557	0.0282629	50	0.0831263
Faecalibacterium	IsCase ~ Abundance + strata(Pair) + Age_in_Months + HLA_Name + delivery + time_to_excl_stop	1.01891	1237	1.00094	1.0372	0.0390355	50	0.108432
Lachnospiraceae (Unc89581)	IsCase ~ Abundance + strata(Pair) + Age_in_Months + HLA_Name + delivery + time_to_excl_stop	0.983354	1237	0.967426	0.999544	0.0439344	50	0.115617
Escherichia/Shigella	IsCase ~ Abundance + strata(Pair) + Age_in_Months + HLA_Name + delivery + time_to_excl_stop	0.9815	1237	0.963418	0.999921	0.0490379	50	0.122595
Lachnospiraceae (Unc015db)	IsCase ~ Abundance + strata(Pair) + Age_in_Months + HLA_Name + delivery + time_to_excl_stop	0.981494	1237	0.962326	1.00104	0.0634152	50	0.150988
Erysipelatoclostridium	IsCase ~ Abundance + strata(Pair) + Age_in_Months + HLA_Name + delivery + time_to_excl_stop	0.981051	1237	0.96098	1.00154	0.069702	50	0.158414
Bacteroides	IsCase ~ Abundance + strata(Pair) + Age_in_Months + HLA_Name + delivery + time_to_excl_stop	0.982494	1237	0.963466	1.0019	0.0767461	50	0.166839
Anaerostipes	IsCase ~ Abundance + strata(Pair) + Age_in_Months + HLA_Name + delivery + time_to_excl_stop	0.982343	1237	0.96282	1.00226	0.0819671	50	0.170765
Roseburia	IsCase ~ Abundance + strata(Pair) + Age_in_Months + HLA_Name + delivery + time_to_excl_stop	1.01692	1237	0.997159	1.03706	0.0937928	50	0.187586
Bifidobacterium	IsCase ~ Abundance + strata(Pair) + Age_in_Months + HLA_Name + delivery + time_to_excl_stop	1.02269	1237	0.993278	1.05298	0.131808	50	0.235371
Blautia	IsCase ~ Abundance + strata(Pair) + Age_in_Months + HLA_Name + delivery + time_to_excl_stop	0.984852	1237	0.965544	1.00455	0.130774	50	0.235371
Clostridiales (UncCl291)	IsCase ~ Abundance + strata(Pair) + Age_in_Months + HLA_Name + delivery + time_to_excl_stop	1.01401	1237	0.996237	1.0321	0.12305	50	0.235371
Lachnoclostridium	IsCase ~ Abundance + strata(Pair) + Age_in_Months + HLA_Name + delivery + time_to_excl_stop	1.01446	1237	0.994363	1.03496	0.159657	50	0.275271
Intestinibacter	IsCase ~ Abundance + strata(Pair) + Age_in_Months + HLA_Name + delivery + time_to_excl_stop	0.985211	1237	0.963494	1.00742	0.190121	50	0.316868
Clostridiales (CsrNeon2)	IsCase ~ Abundance + strata(Pair) + Age_in_Months + HLA_Name + delivery + time_to_excl_stop	0.982479	1237	0.954865	1.01089	0.224291	50	0.36176
Lactobacillus	IsCase ~ Abundance + strata(Pair) + Age_in_Months + HLA_Name + delivery + time_to_excl_stop	1.01165	1237	0.992457	1.03121	0.235982	50	0.368721
Turicibacter	IsCase ~ Abundance + strata(Pair) + Age_in_Months + HLA_Name + delivery + time_to_excl_stop	1.01081	1237	0.991337	1.03066	0.278702	50	0.422276
Lachnospiraceae (Unc05hiu)	IsCase ~ Abundance + strata(Pair) + Age_in_Months + HLA_Name + delivery + time_to_excl_stop	1.0116	1237	0.989477	1.03423	0.306567	50	0.450833
Subdoligranulum	IsCase ~ Abundance + strata(Pair) + Age_in_Months + HLA_Name + delivery + time_to_excl_stop	1.00925	1237	0.990424	1.02844	0.337737	50	0.482481
Megasphaera	IsCase ~ Abundance + strata(Pair) + Age_in_Months + HLA_Name + delivery + time_to_excl_stop	0.989158	1237	0.964154	1.01481	0.403961	50	0.561057
Lachnospiraceae (Unc01c0q)	IsCase ~ Abundance + strata(Pair) + Age_in_Months + HLA_Name + delivery + time_to_excl_stop	1.00711	1237	0.988592	1.02597	0.454364	50	0.614005
Fusicatenibacter	IsCase ~ Abundance + strata(Pair) + Age_in_Months + HLA_Name + delivery + time_to_excl_stop	1.00579	1237	0.987923	1.02397	0.528013	50	0.694753
Erysipelotrichaceae (Unc05nru)	IsCase ~ Abundance + strata(Pair) + Age_in_Months + HLA_Name + delivery + time_to_excl_stop	1.00522	1237	0.984595	1.02627	0.622698	50	0.798331
Lachnospiraceae (Unc91005)	IsCase ~ Abundance + strata(Pair) + Age_in_Months + HLA_Name + delivery + time_to_excl_stop	0.995034	1237	0.974215	1.0163	0.644452	50	0.805564
Romboutsia	IsCase ~ Abundance + strata(Pair) + Age_in_Months + HLA_Name + delivery + time_to_excl_stop	1.00344	1237	0.984934	1.02229	0.7177	50	0.875243
Lachnospiraceae (Unc00y95)	IsCase ~ Abundance + strata(Pair) + Age_in_Months + HLA_Name + delivery + time_to_excl_stop	0.997864	1237	0.97982	1.01624	0.818315	50	0.904822
Ruminococcaceae (Unc01f0v)	IsCase ~ Abundance + strata(Pair) + Age_in_Months + HLA_Name + delivery + time_to_excl_stop	0.997411	1237	0.973744	1.02165	0.832436	50	0.904822
Erysipelotrichaceae (FNWNL294)	IsCase ~ Abundance + strata(Pair) + Age_in_Months + HLA_Name + delivery + time_to_excl_stop	0.997465	1237	0.977867	1.01745	0.802016	50	0.904822
Flavonifractor	IsCase ~ Abundance + strata(Pair) + Age_in_Months + HLA_Name + delivery + time_to_excl_stop	1.00304	1237	0.983406	1.02307	0.763365	50	0.904822
Eggerthella	IsCase ~ Abundance + strata(Pair) + Age_in_Months + HLA_Name + delivery + time_to_excl_stop	0.997527	1237	0.975706	1.01984	0.826361	50	0.904822
Alistipes	IsCase ~ Abundance + strata(Pair) + Age_in_Months + HLA_Name + delivery + time_to_excl_stop	1.00199	1237	0.980395	1.02405	0.858293	50	0.913078
Haemophilus	IsCase ~ Abundance + strata(Pair) + Age_in_Months + HLA_Name + delivery + time_to_excl_stop	1.00129	1237	0.982023	1.02093	0.896521	50	0.914817
Clostridiales (Unc04zd2)	IsCase ~ Abundance + strata(Pair) + Age_in_Months + HLA_Name + delivery + time_to_excl_stop	0.998236	1237	0.974707	1.02233	0.884676	50	0.914817
Lachnospiraceae (UncO8895)	IsCase ~ Abundance + strata(Pair) + Age_in_Months + HLA_Name + delivery + time_to_excl_stop	1.0002	1237	0.978566	1.02232	0.985403	50	0.985403

## Sheet: IA CLR DMM clusters
Conditional logistic regression analysis of dirichlet multinomial mixtures clusters in IA cases compared to matched controls (Figure 6i)
TimeRange	Predictor	Odd ratio	n Pairs	CI low 95	CI high 95	FDR P value
0--6	Community States	0.773453	254	0.566649	1.05573	0.211196
6--12	Community States	1.14044	211	0.816929	1.59206	0.880188
12--Inf	Community States	0.988901	198	0.755054	1.29517	1
0--Inf	Community States	0.883305	314	0.718929	1.08526	0.475112
0--6	State Transitions	0.881869	254	0.687164	1.13174	0.323324
6--12	State Transitions	1.0554	211	0.844751	1.31858	0.880188
12--Inf	State Transitions	1.02698	198	0.897933	1.17457	1
0--Inf	State Transitions	1.00126	314	0.912796	1.0983	0.978695

## Sheet: T1D CLR DMM clusters
Conditional logistic regression analysis of dirichlet multinomial mixtures clusters in T1D cases compared to matched controls (Figure 6j)
TimeRange	Predictor	Odd ratio	n Pairs	CI low 95	CI high 95	FDR P value
0--6	Community States	0.823349	70	0.422917	1.60292	1
6--12	Community States	0.349997	67	0.148931	0.822514	0.0320661
12--Inf	Community States	1.32432	78	0.819985	2.13884	0.501533
0--Inf	Community States	0.979729	96	0.680958	1.40958	1
0--6	State Transitions	0.96247	70	0.593179	1.56167	1
6--12	State Transitions	0.635113	67	0.352518	1.14425	0.1307
12--Inf	State Transitions	1.14111	78	0.898667	1.44895	0.501533
0--Inf	State Transitions	1.00018	96	0.860228	1.16291	1
