# Supplementary material for: Temporal development of the gut microbiome in early childhood from the TEDDY study
Source: Nature. 2018 Oct 24;562(7728):583–8. doi: 10.1038/s41586-018-0617-x (PMC6415775; doi:10.1038/s41586-018-0617-x)
Supplement: Supplementary file 6 — Bacterial genera determined to be core microbiome (>90% prevalence) in the three microbiome phases between each of the geographical locations. [file 41586_2018_617_MOESM6_ESM.xlsx]

## Sheet: Core Microbiome of geo by phase
Supplementary Data Table 4. Bacterial genera determined to be core microbiome (>90% prevalence) in the three microbiome phases between each of the geographical locations
Phase	Geographical Location	Genus	Prevalence
Developmental	Colorado	Bacteria; __Actinobacteria; __Actinobacteria; __Bifidobacteriales; __Bifidobacteriaceae; __Bifidobacterium	0.960489
Developmental	Colorado	Bacteria; __Firmicutes; __Bacilli; __Lactobacillales; __Streptococcaceae; __Streptococcus	0.905927
Developmental	Finland	Bacteria; __Actinobacteria; __Actinobacteria; __Bifidobacteriales; __Bifidobacteriaceae; __Bifidobacterium	0.963499
Developmental	Finland	Bacteria; __Proteobacteria; __Gammaproteobacteria; __Enterobacteriales; __Enterobacteriaceae; __Escherichia_Shigella	0.915041
Developmental	Georgia	Bacteria; __Actinobacteria; __Actinobacteria; __Bifidobacteriales; __Bifidobacteriaceae; __Bifidobacterium	0.958974
Developmental	Georgia	Bacteria; __Proteobacteria; __Gammaproteobacteria; __Enterobacteriales; __Enterobacteriaceae; __Escherichia_Shigella	0.928205
Developmental	Germany	Bacteria; __Actinobacteria; __Actinobacteria; __Bifidobacteriales; __Bifidobacteriaceae; __Bifidobacterium	0.985714
Developmental	Germany	Bacteria; __Proteobacteria; __Gammaproteobacteria; __Enterobacteriales; __Enterobacteriaceae; __Escherichia_Shigella	0.931746
Developmental	Sweden	Bacteria; __Actinobacteria; __Actinobacteria; __Bifidobacteriales; __Bifidobacteriaceae; __Bifidobacterium	0.968586
Developmental	Sweden	Bacteria; __Proteobacteria; __Gammaproteobacteria; __Enterobacteriales; __Enterobacteriaceae; __Escherichia_Shigella	0.908377
Transitional	Colorado	Bacteria; __Actinobacteria; __Actinobacteria; __Bifidobacteriales; __Bifidobacteriaceae; __Bifidobacterium	0.970628
Transitional	Colorado	Bacteria; __Bacteroidetes; __Bacteroidia; __Bacteroidales; __Bacteroidaceae; __Bacteroides	0.903872
Transitional	Colorado	Bacteria; __Firmicutes; __Bacilli; __Lactobacillales; __Streptococcaceae; __Streptococcus	0.917223
Transitional	Colorado	Bacteria; __Firmicutes; __Clostridia; __Clostridiales; __Lachnospiraceae; ___Ruminococcus_gnavus_group	0.974633
Transitional	Colorado	Bacteria; __Firmicutes; __Clostridia; __Clostridiales; __Lachnospiraceae; __Anaerostipes	0.958611
Transitional	Colorado	Bacteria; __Firmicutes; __Clostridia; __Clostridiales; __Lachnospiraceae; __Blautia	0.938585
Transitional	Colorado	Bacteria; __Firmicutes; __Clostridia; __Clostridiales; __Lachnospiraceae; __Lachnospiraceae_UCG_008	0.965287
Transitional	Colorado	Bacteria; __Firmicutes; __Erysipelotrichia; __Erysipelotrichales; __Erysipelotrichaceae; __Erysipelatoclostridium	0.987984
Transitional	Finland	Bacteria; __Actinobacteria; __Actinobacteria; __Bifidobacteriales; __Bifidobacteriaceae; __Bifidobacterium	0.976214
Transitional	Finland	Bacteria; __Bacteroidetes; __Bacteroidia; __Bacteroidales; __Bacteroidaceae; __Bacteroides	0.90783
Transitional	Finland	Bacteria; __Firmicutes; __Clostridia; __Clostridiales; __Lachnospiraceae; ___Ruminococcus_gnavus_group	0.981169
Transitional	Finland	Bacteria; __Firmicutes; __Clostridia; __Clostridiales; __Lachnospiraceae; __Anaerostipes	0.949455
Transitional	Finland	Bacteria; __Firmicutes; __Clostridia; __Clostridiales; __Lachnospiraceae; __Lachnoclostridium	0.91774
Transitional	Finland	Bacteria; __Firmicutes; __Clostridia; __Clostridiales; __Lachnospiraceae; __Lachnospiraceae_UCG_008	0.951437
Transitional	Finland	Bacteria; __Firmicutes; __Erysipelotrichia; __Erysipelotrichales; __Erysipelotrichaceae; __Erysipelatoclostridium	0.975223
Transitional	Georgia	Bacteria; __Actinobacteria; __Actinobacteria; __Bifidobacteriales; __Bifidobacteriaceae; __Bifidobacterium	0.98892
Transitional	Georgia	Bacteria; __Bacteroidetes; __Bacteroidia; __Bacteroidales; __Bacteroidaceae; __Bacteroides	0.908587
Transitional	Georgia	Bacteria; __Firmicutes; __Clostridia; __Clostridiales; __Lachnospiraceae; ___Ruminococcus_gnavus_group	0.969529
Transitional	Georgia	Bacteria; __Firmicutes; __Clostridia; __Clostridiales; __Lachnospiraceae; __Anaerostipes	0.939058
Transitional	Georgia	Bacteria; __Firmicutes; __Clostridia; __Clostridiales; __Lachnospiraceae; __Blautia	0.908587
Transitional	Georgia	Bacteria; __Firmicutes; __Clostridia; __Clostridiales; __Lachnospiraceae; __Lachnoclostridium	0.919668
Transitional	Georgia	Bacteria; __Firmicutes; __Clostridia; __Clostridiales; __Lachnospiraceae; __Lachnospiraceae_UCG_008	0.975069
Transitional	Georgia	Bacteria; __Firmicutes; __Erysipelotrichia; __Erysipelotrichales; __Erysipelotrichaceae; __Erysipelatoclostridium	0.99446
Transitional	Germany	Bacteria; __Actinobacteria; __Actinobacteria; __Bifidobacteriales; __Bifidobacteriaceae; __Bifidobacterium	1
Transitional	Germany	Bacteria; __Bacteroidetes; __Bacteroidia; __Bacteroidales; __Bacteroidaceae; __Bacteroides	0.954248
Transitional	Germany	Bacteria; __Firmicutes; __Clostridia; __Clostridiales; __Lachnospiraceae; ___Ruminococcus_gnavus_group	0.984749
Transitional	Germany	Bacteria; __Firmicutes; __Clostridia; __Clostridiales; __Lachnospiraceae; __Anaerostipes	0.969499
Transitional	Germany	Bacteria; __Firmicutes; __Clostridia; __Clostridiales; __Lachnospiraceae; __Blautia	0.949891
Transitional	Germany	Bacteria; __Firmicutes; __Clostridia; __Clostridiales; __Lachnospiraceae; __Lachnospiraceae_UCG_008	0.969499
Transitional	Germany	Bacteria; __Firmicutes; __Clostridia; __Clostridiales; __Peptostreptococcaceae; __Intestinibacter	0.906318
Transitional	Germany	Bacteria; __Firmicutes; __Clostridia; __Clostridiales; __Ruminococcaceae; __Faecalibacterium	0.934641
Transitional	Germany	Bacteria; __Firmicutes; __Erysipelotrichia; __Erysipelotrichales; __Erysipelotrichaceae; __Erysipelatoclostridium	0.96732
Transitional	Sweden	Bacteria; __Actinobacteria; __Actinobacteria; __Bifidobacteriales; __Bifidobacteriaceae; __Bifidobacterium	0.979395
Transitional	Sweden	Bacteria; __Bacteroidetes; __Bacteroidia; __Bacteroidales; __Bacteroidaceae; __Bacteroides	0.941404
Transitional	Sweden	Bacteria; __Firmicutes; __Clostridia; __Clostridiales; __Lachnospiraceae; ___Ruminococcus_gnavus_group	0.983258
Transitional	Sweden	Bacteria; __Firmicutes; __Clostridia; __Clostridiales; __Lachnospiraceae; __Anaerostipes	0.962009
Transitional	Sweden	Bacteria; __Firmicutes; __Clostridia; __Clostridiales; __Lachnospiraceae; __Blautia	0.956858
Transitional	Sweden	Bacteria; __Firmicutes; __Clostridia; __Clostridiales; __Lachnospiraceae; __Lachnospiraceae_UCG_008	0.944623
Transitional	Sweden	Bacteria; __Firmicutes; __Clostridia; __Clostridiales; __Peptostreptococcaceae; __Intestinibacter	0.915003
Transitional	Sweden	Bacteria; __Firmicutes; __Erysipelotrichia; __Erysipelotrichales; __Erysipelotrichaceae; __Erysipelatoclostridium	0.953638
Transitional	Washington	Bacteria; __Actinobacteria; __Actinobacteria; __Bifidobacteriales; __Bifidobacteriaceae; __Bifidobacterium	0.978022
Transitional	Washington	Bacteria; __Bacteroidetes; __Bacteroidia; __Bacteroidales; __Bacteroidaceae; __Bacteroides	0.925824
Transitional	Washington	Bacteria; __Firmicutes; __Clostridia; __Clostridiales; __Lachnospiraceae; ___Ruminococcus_gnavus_group	0.967033
Transitional	Washington	Bacteria; __Firmicutes; __Clostridia; __Clostridiales; __Lachnospiraceae; __Anaerostipes	0.956044
Transitional	Washington	Bacteria; __Firmicutes; __Clostridia; __Clostridiales; __Lachnospiraceae; __Blautia	0.92033
Transitional	Washington	Bacteria; __Firmicutes; __Clostridia; __Clostridiales; __Lachnospiraceae; __Lachnospiraceae_UCG_008	0.964286
Transitional	Washington	Bacteria; __Firmicutes; __Erysipelotrichia; __Erysipelotrichales; __Erysipelotrichaceae; __Erysipelatoclostridium	0.93956
Stable	Colorado	Bacteria; __Actinobacteria; __Actinobacteria; __Bifidobacteriales; __Bifidobacteriaceae; __Bifidobacterium	0.928839
Stable	Colorado	Bacteria; __Bacteroidetes; __Bacteroidia; __Bacteroidales; __Bacteroidaceae; __Bacteroides	0.951311
Stable	Colorado	Bacteria; __Firmicutes; __Clostridia; __Clostridiales; __Lachnospiraceae; ___Eubacterium_rectale_group	0.962547
Stable	Colorado	Bacteria; __Firmicutes; __Clostridia; __Clostridiales; __Lachnospiraceae; ___Ruminococcus_gnavus_group	0.966292
Stable	Colorado	Bacteria; __Firmicutes; __Clostridia; __Clostridiales; __Lachnospiraceae; __Anaerostipes	0.985019
Stable	Colorado	Bacteria; __Firmicutes; __Clostridia; __Clostridiales; __Lachnospiraceae; __Blautia	0.981273
Stable	Colorado	Bacteria; __Firmicutes; __Clostridia; __Clostridiales; __Lachnospiraceae; __Lachnospiraceae_UCG_008	0.988764
Stable	Colorado	Bacteria; __Firmicutes; __Clostridia; __Clostridiales; __Peptostreptococcaceae; __Intestinibacter	0.906367
Stable	Colorado	Bacteria; __Firmicutes; __Clostridia; __Clostridiales; __Peptostreptococcaceae; __Romboutsia	0.917603
Stable	Colorado	Bacteria; __Firmicutes; __Clostridia; __Clostridiales; __Ruminococcaceae; __Faecalibacterium	0.977528
Stable	Colorado	Bacteria; __Firmicutes; __Clostridia; __Clostridiales; __Ruminococcaceae; __Subdoligranulum	0.970037
Stable	Colorado	Bacteria; __Firmicutes; __Erysipelotrichia; __Erysipelotrichales; __Erysipelotrichaceae; __Erysipelatoclostridium	0.973783
Stable	Finland	Bacteria; __Actinobacteria; __Actinobacteria; __Bifidobacteriales; __Bifidobacteriaceae; __Bifidobacterium	0.978723
Stable	Finland	Bacteria; __Bacteroidetes; __Bacteroidia; __Bacteroidales; __Bacteroidaceae; __Bacteroides	0.953191
Stable	Finland	Bacteria; __Firmicutes; __Clostridia; __Clostridiales; __Lachnospiraceae; ___Ruminococcus_gnavus_group	0.987234
Stable	Finland	Bacteria; __Firmicutes; __Clostridia; __Clostridiales; __Lachnospiraceae; __Anaerostipes	0.978723
Stable	Finland	Bacteria; __Firmicutes; __Clostridia; __Clostridiales; __Lachnospiraceae; __Blautia	0.965957
Stable	Finland	Bacteria; __Firmicutes; __Clostridia; __Clostridiales; __Lachnospiraceae; __Lachnoclostridium	0.940426
Stable	Finland	Bacteria; __Firmicutes; __Clostridia; __Clostridiales; __Lachnospiraceae; __Lachnospiraceae_UCG_008	0.991489
Stable	Finland	Bacteria; __Firmicutes; __Clostridia; __Clostridiales; __Peptostreptococcaceae; __Intestinibacter	0.914894
Stable	Finland	Bacteria; __Firmicutes; __Clostridia; __Clostridiales; __Ruminococcaceae; __Faecalibacterium	0.961702
Stable	Finland	Bacteria; __Firmicutes; __Clostridia; __Clostridiales; __Ruminococcaceae; __Ruminiclostridium_5	0.919149
Stable	Finland	Bacteria; __Firmicutes; __Clostridia; __Clostridiales; __Ruminococcaceae; __Subdoligranulum	0.923404
Stable	Finland	Bacteria; __Firmicutes; __Erysipelotrichia; __Erysipelotrichales; __Erysipelotrichaceae; __Erysipelatoclostridium	0.991489
Stable	Georgia	Bacteria; __Actinobacteria; __Actinobacteria; __Bifidobacteriales; __Bifidobacteriaceae; __Bifidobacterium	0.975207
Stable	Georgia	Bacteria; __Bacteroidetes; __Bacteroidia; __Bacteroidales; __Bacteroidaceae; __Bacteroides	0.991736
Stable	Georgia	Bacteria; __Firmicutes; __Clostridia; __Clostridiales; __Lachnospiraceae; ___Eubacterium_rectale_group	0.950413
Stable	Georgia	Bacteria; __Firmicutes; __Clostridia; __Clostridiales; __Lachnospiraceae; ___Ruminococcus_gnavus_group	0.983471
Stable	Georgia	Bacteria; __Firmicutes; __Clostridia; __Clostridiales; __Lachnospiraceae; __Anaerostipes	0.983471
Stable	Georgia	Bacteria; __Firmicutes; __Clostridia; __Clostridiales; __Lachnospiraceae; __Blautia	1
Stable	Georgia	Bacteria; __Firmicutes; __Clostridia; __Clostridiales; __Lachnospiraceae; __Lachnoclostridium	0.942149
Stable	Georgia	Bacteria; __Firmicutes; __Clostridia; __Clostridiales; __Lachnospiraceae; __Lachnospiraceae_UCG_008	1
Stable	Georgia	Bacteria; __Firmicutes; __Clostridia; __Clostridiales; __Peptostreptococcaceae; __Intestinibacter	0.950413
Stable	Georgia	Bacteria; __Firmicutes; __Clostridia; __Clostridiales; __Ruminococcaceae; __Faecalibacterium	0.983471
Stable	Georgia	Bacteria; __Firmicutes; __Clostridia; __Clostridiales; __Ruminococcaceae; __Ruminiclostridium_5	0.917355
Stable	Georgia	Bacteria; __Firmicutes; __Clostridia; __Clostridiales; __Ruminococcaceae; __Subdoligranulum	0.975207
Stable	Georgia	Bacteria; __Firmicutes; __Erysipelotrichia; __Erysipelotrichales; __Erysipelotrichaceae; __Erysipelatoclostridium	0.975207
Stable	Germany	Bacteria; __Actinobacteria; __Actinobacteria; __Bifidobacteriales; __Bifidobacteriaceae; __Bifidobacterium	1
Stable	Germany	Bacteria; __Bacteroidetes; __Bacteroidia; __Bacteroidales; __Bacteroidaceae; __Bacteroides	0.923077
Stable	Germany	Bacteria; __Firmicutes; __Clostridia; __Clostridiales; __Clostridiaceae_1; __Clostridium_sensu_stricto_1	0.923077
Stable	Germany	Bacteria; __Firmicutes; __Clostridia; __Clostridiales; __Lachnospiraceae; ___Eubacterium_rectale_group	0.961538
Stable	Germany	Bacteria; __Firmicutes; __Clostridia; __Clostridiales; __Lachnospiraceae; ___Ruminococcus_gnavus_group	0.984615
Stable	Germany	Bacteria; __Firmicutes; __Clostridia; __Clostridiales; __Lachnospiraceae; __Anaerostipes	0.992308
Stable	Germany	Bacteria; __Firmicutes; __Clostridia; __Clostridiales; __Lachnospiraceae; __Blautia	0.992308
Stable	Germany	Bacteria; __Firmicutes; __Clostridia; __Clostridiales; __Lachnospiraceae; __Lachnospiraceae_UCG_008	0.992308
Stable	Germany	Bacteria; __Firmicutes; __Clostridia; __Clostridiales; __Peptostreptococcaceae; __Intestinibacter	0.961538
Stable	Germany	Bacteria; __Firmicutes; __Clostridia; __Clostridiales; __Ruminococcaceae; __Faecalibacterium	0.976923
Stable	Germany	Bacteria; __Firmicutes; __Clostridia; __Clostridiales; __Ruminococcaceae; __Subdoligranulum	0.984615
Stable	Germany	Bacteria; __Firmicutes; __Erysipelotrichia; __Erysipelotrichales; __Erysipelotrichaceae; __Erysipelatoclostridium	0.969231
Stable	Sweden	Bacteria; __Actinobacteria; __Actinobacteria; __Bifidobacteriales; __Bifidobacteriaceae; __Bifidobacterium	0.991087
Stable	Sweden	Bacteria; __Bacteroidetes; __Bacteroidia; __Bacteroidales; __Bacteroidaceae; __Bacteroides	0.97148
Stable	Sweden	Bacteria; __Firmicutes; __Clostridia; __Clostridiales; __Clostridiaceae_1; __Clostridium_sensu_stricto_1	0.916221
Stable	Sweden	Bacteria; __Firmicutes; __Clostridia; __Clostridiales; __Lachnospiraceae; ___Eubacterium_rectale_group	0.942959
Stable	Sweden	Bacteria; __Firmicutes; __Clostridia; __Clostridiales; __Lachnospiraceae; ___Ruminococcus_gnavus_group	0.994652
Stable	Sweden	Bacteria; __Firmicutes; __Clostridia; __Clostridiales; __Lachnospiraceae; __Anaerostipes	0.989305
Stable	Sweden	Bacteria; __Firmicutes; __Clostridia; __Clostridiales; __Lachnospiraceae; __Blautia	0.980392
Stable	Sweden	Bacteria; __Firmicutes; __Clostridia; __Clostridiales; __Lachnospiraceae; __Lachnospiraceae_UCG_008	0.991087
Stable	Sweden	Bacteria; __Firmicutes; __Clostridia; __Clostridiales; __Peptostreptococcaceae; __Intestinibacter	0.946524
Stable	Sweden	Bacteria; __Firmicutes; __Clostridia; __Clostridiales; __Peptostreptococcaceae; __Romboutsia	0.912656
Stable	Sweden	Bacteria; __Firmicutes; __Clostridia; __Clostridiales; __Ruminococcaceae; __Faecalibacterium	0.980392
Stable	Sweden	Bacteria; __Firmicutes; __Clostridia; __Clostridiales; __Ruminococcaceae; __Ruminiclostridium_5	0.925134
Stable	Sweden	Bacteria; __Firmicutes; __Clostridia; __Clostridiales; __Ruminococcaceae; __Subdoligranulum	0.975045
Stable	Sweden	Bacteria; __Firmicutes; __Erysipelotrichia; __Erysipelotrichales; __Erysipelotrichaceae; __Erysipelatoclostridium	0.942959
Stable	Washington	Bacteria; __Actinobacteria; __Actinobacteria; __Bifidobacteriales; __Bifidobacteriaceae; __Bifidobacterium	1
Stable	Washington	Bacteria; __Bacteroidetes; __Bacteroidia; __Bacteroidales; __Bacteroidaceae; __Bacteroides	0.933333
Stable	Washington	Bacteria; __Firmicutes; __Clostridia; __Clostridiales; __Clostridiaceae_1; __Clostridium_sensu_stricto_1	0.9
Stable	Washington	Bacteria; __Firmicutes; __Clostridia; __Clostridiales; __Lachnospiraceae; ___Eubacterium_hallii_group	0.922222
Stable	Washington	Bacteria; __Firmicutes; __Clostridia; __Clostridiales; __Lachnospiraceae; ___Eubacterium_rectale_group	0.988889
Stable	Washington	Bacteria; __Firmicutes; __Clostridia; __Clostridiales; __Lachnospiraceae; ___Ruminococcus_gnavus_group	0.977778
Stable	Washington	Bacteria; __Firmicutes; __Clostridia; __Clostridiales; __Lachnospiraceae; __Anaerostipes	0.988889
Stable	Washington	Bacteria; __Firmicutes; __Clostridia; __Clostridiales; __Lachnospiraceae; __Blautia	1
Stable	Washington	Bacteria; __Firmicutes; __Clostridia; __Clostridiales; __Lachnospiraceae; __Lachnospiraceae_UCG_008	1
Stable	Washington	Bacteria; __Firmicutes; __Clostridia; __Clostridiales; __Peptostreptococcaceae; __Intestinibacter	0.944444
Stable	Washington	Bacteria; __Firmicutes; __Clostridia; __Clostridiales; __Peptostreptococcaceae; __Romboutsia	0.911111
Stable	Washington	Bacteria; __Firmicutes; __Clostridia; __Clostridiales; __Ruminococcaceae; __Faecalibacterium	0.966667
Stable	Washington	Bacteria; __Firmicutes; __Clostridia; __Clostridiales; __Ruminococcaceae; __Ruminiclostridium_5	0.933333
Stable	Washington	Bacteria; __Firmicutes; __Clostridia; __Clostridiales; __Ruminococcaceae; __Subdoligranulum	0.955556
Stable	Washington	Bacteria; __Firmicutes; __Erysipelotrichia; __Erysipelotrichales; __Erysipelotrichaceae; __Erysipelatoclostridium	0.977778
Stable	Colorado	Bacteria; __Actinobacteria; __Actinobacteria; __Bifidobacteriales; __Bifidobacteriaceae; __Bifidobacterium	0.954545
Stable	Colorado	Bacteria; __Bacteroidetes; __Bacteroidia; __Bacteroidales; __Bacteroidaceae; __Bacteroides	1
Stable	Colorado	Bacteria; __Firmicutes; __Bacilli; __Lactobacillales; __Streptococcaceae; __Streptococcus	1
Stable	Colorado	Bacteria; __Firmicutes; __Clostridia; __Clostridiales; __Lachnospiraceae; ___Eubacterium_hallii_group	1
Stable	Colorado	Bacteria; __Firmicutes; __Clostridia; __Clostridiales; __Lachnospiraceae; ___Eubacterium_rectale_group	1
Stable	Colorado	Bacteria; __Firmicutes; __Clostridia; __Clostridiales; __Lachnospiraceae; ___Ruminococcus_gnavus_group	1
Stable	Colorado	Bacteria; __Firmicutes; __Clostridia; __Clostridiales; __Lachnospiraceae; __Anaerostipes	1
Stable	Colorado	Bacteria; __Firmicutes; __Clostridia; __Clostridiales; __Lachnospiraceae; __Blautia	1
Stable	Colorado	Bacteria; __Firmicutes; __Clostridia; __Clostridiales; __Lachnospiraceae; __Lachnospiraceae_UCG_008	1
Stable	Colorado	Bacteria; __Firmicutes; __Clostridia; __Clostridiales; __Peptostreptococcaceae; __Intestinibacter	0.954545
Stable	Colorado	Bacteria; __Firmicutes; __Clostridia; __Clostridiales; __Peptostreptococcaceae; __Romboutsia	0.954545
Stable	Colorado	Bacteria; __Firmicutes; __Clostridia; __Clostridiales; __Ruminococcaceae; ___Eubacterium_coprostanoligenes_group	0.909091
Stable	Colorado	Bacteria; __Firmicutes; __Clostridia; __Clostridiales; __Ruminococcaceae; __Faecalibacterium	1
Stable	Colorado	Bacteria; __Firmicutes; __Clostridia; __Clostridiales; __Ruminococcaceae; __Ruminiclostridium_5	1
Stable	Colorado	Bacteria; __Firmicutes; __Clostridia; __Clostridiales; __Ruminococcaceae; __Subdoligranulum	1
Stable	Colorado	Bacteria; __Firmicutes; __Erysipelotrichia; __Erysipelotrichales; __Erysipelotrichaceae; __Erysipelatoclostridium	1
Stable	Colorado	Bacteria; __Firmicutes; __Erysipelotrichia; __Erysipelotrichales; __Erysipelotrichaceae; __Turicibacter	0.909091
Stable	Colorado	Bacteria; __Firmicutes; __Negativicutes; __Selenomonadales; __Veillonellaceae; __Dialister	0.909091
Stable	Finland	Bacteria; __Actinobacteria; __Actinobacteria; __Bifidobacteriales; __Bifidobacteriaceae; __Bifidobacterium	1
Stable	Finland	Bacteria; __Bacteroidetes; __Bacteroidia; __Bacteroidales; __Bacteroidaceae; __Bacteroides	1
Stable	Finland	Bacteria; __Bacteroidetes; __Bacteroidia; __Bacteroidales; __Rikenellaceae; __Alistipes	0.904762
Stable	Finland	Bacteria; __Firmicutes; __Bacilli; __Lactobacillales; __Streptococcaceae; __Streptococcus	0.904762
Stable	Finland	Bacteria; __Firmicutes; __Clostridia; __Clostridiales; __Lachnospiraceae; ___Eubacterium_hallii_group	0.904762
Stable	Finland	Bacteria; __Firmicutes; __Clostridia; __Clostridiales; __Lachnospiraceae; ___Eubacterium_rectale_group	0.952381
Stable	Finland	Bacteria; __Firmicutes; __Clostridia; __Clostridiales; __Lachnospiraceae; ___Ruminococcus_gnavus_group	1
Stable	Finland	Bacteria; __Firmicutes; __Clostridia; __Clostridiales; __Lachnospiraceae; __Anaerostipes	1
Stable	Finland	Bacteria; __Firmicutes; __Clostridia; __Clostridiales; __Lachnospiraceae; __Blautia	0.952381
Stable	Finland	Bacteria; __Firmicutes; __Clostridia; __Clostridiales; __Lachnospiraceae; __Fusicatenibacter	0.904762
Stable	Finland	Bacteria; __Firmicutes; __Clostridia; __Clostridiales; __Lachnospiraceae; __Lachnoclostridium	1
Stable	Finland	Bacteria; __Firmicutes; __Clostridia; __Clostridiales; __Lachnospiraceae; __Lachnospiraceae_UCG_008	1
Stable	Finland	Bacteria; __Firmicutes; __Clostridia; __Clostridiales; __Peptostreptococcaceae; __Intestinibacter	0.952381
Stable	Finland	Bacteria; __Firmicutes; __Clostridia; __Clostridiales; __Ruminococcaceae; __Faecalibacterium	1
Stable	Finland	Bacteria; __Firmicutes; __Clostridia; __Clostridiales; __Ruminococcaceae; __Ruminiclostridium_5	0.952381
Stable	Finland	Bacteria; __Firmicutes; __Clostridia; __Clostridiales; __Ruminococcaceae; __Subdoligranulum	1
Stable	Finland	Bacteria; __Firmicutes; __Erysipelotrichia; __Erysipelotrichales; __Erysipelotrichaceae; __Erysipelatoclostridium	1
Stable	Georgia	Bacteria; __Actinobacteria; __Actinobacteria; __Bifidobacteriales; __Bifidobacteriaceae; __Bifidobacterium	1
Stable	Georgia	Bacteria; __Bacteroidetes; __Bacteroidia; __Bacteroidales; __Bacteroidaceae; __Bacteroides	0.909091
Stable	Georgia	Bacteria; __Firmicutes; __Clostridia; __Clostridiales; __Clostridiaceae_1; __Clostridium_sensu_stricto_1	0.909091
Stable	Georgia	Bacteria; __Firmicutes; __Clostridia; __Clostridiales; __Lachnospiraceae; ___Ruminococcus_gnavus_group	1
Stable	Georgia	Bacteria; __Firmicutes; __Clostridia; __Clostridiales; __Lachnospiraceae; __Anaerostipes	0.909091
Stable	Georgia	Bacteria; __Firmicutes; __Clostridia; __Clostridiales; __Lachnospiraceae; __Blautia	1
Stable	Georgia	Bacteria; __Firmicutes; __Clostridia; __Clostridiales; __Lachnospiraceae; __Lachnospiraceae_UCG_008	1
Stable	Georgia	Bacteria; __Firmicutes; __Clostridia; __Clostridiales; __Lachnospiraceae; __uncultured	0.909091
Stable	Georgia	Bacteria; __Firmicutes; __Clostridia; __Clostridiales; __Ruminococcaceae; __Faecalibacterium	1
Stable	Georgia	Bacteria; __Firmicutes; __Clostridia; __Clostridiales; __Ruminococcaceae; __Ruminiclostridium_5	1
Stable	Georgia	Bacteria; __Firmicutes; __Erysipelotrichia; __Erysipelotrichales; __Erysipelotrichaceae; __Erysipelatoclostridium	1
Stable	Georgia	Bacteria; __Verrucomicrobia; __Verrucomicrobiae; __Verrucomicrobiales; __Verrucomicrobiaceae; __Akkermansia	0.909091
Stable	Germany	Bacteria; __Actinobacteria; __Actinobacteria; __Bifidobacteriales; __Bifidobacteriaceae; __Bifidobacterium	1
Stable	Germany	Bacteria; __Bacteroidetes; __Bacteroidia; __Bacteroidales; __Bacteroidaceae; __Bacteroides	1
Stable	Germany	Bacteria; __Firmicutes; __Clostridia; __Clostridiales; __Lachnospiraceae; ___Eubacterium_rectale_group	1
Stable	Germany	Bacteria; __Firmicutes; __Clostridia; __Clostridiales; __Lachnospiraceae; ___Ruminococcus_gnavus_group	1
Stable	Germany	Bacteria; __Firmicutes; __Clostridia; __Clostridiales; __Lachnospiraceae; __Anaerostipes	0.941176
Stable	Germany	Bacteria; __Firmicutes; __Clostridia; __Clostridiales; __Lachnospiraceae; __Blautia	1
Stable	Germany	Bacteria; __Firmicutes; __Clostridia; __Clostridiales; __Lachnospiraceae; __Lachnospiraceae_UCG_008	0.941176
Stable	Germany	Bacteria; __Firmicutes; __Clostridia; __Clostridiales; __Ruminococcaceae; __Faecalibacterium	0.941176
Stable	Germany	Bacteria; __Firmicutes; __Clostridia; __Clostridiales; __Ruminococcaceae; __Ruminococcus_2	0.941176
Stable	Germany	Bacteria; __Firmicutes; __Clostridia; __Clostridiales; __Ruminococcaceae; __Subdoligranulum	1
Stable	Germany	Bacteria; __Firmicutes; __Erysipelotrichia; __Erysipelotrichales; __Erysipelotrichaceae; __Erysipelatoclostridium	0.941176
Stable	Germany	Bacteria; __Firmicutes; __Erysipelotrichia; __Erysipelotrichales; __Erysipelotrichaceae; __Erysipelotrichaceae_UCG_003	0.941176
Stable	Sweden	Bacteria; __Actinobacteria; __Actinobacteria; __Bifidobacteriales; __Bifidobacteriaceae; __Bifidobacterium	1
Stable	Sweden	Bacteria; __Bacteroidetes; __Bacteroidia; __Bacteroidales; __Bacteroidaceae; __Bacteroides	0.983333
Stable	Sweden	Bacteria; __Bacteroidetes; __Bacteroidia; __Bacteroidales; __Rikenellaceae; __Alistipes	0.933333
Stable	Sweden	Bacteria; __Firmicutes; __Clostridia; __Clostridiales; __Clostridiaceae_1; __Clostridium_sensu_stricto_1	0.983333
Stable	Sweden	Bacteria; __Firmicutes; __Clostridia; __Clostridiales; __Lachnospiraceae; ___Eubacterium_hallii_group	0.966667
Stable	Sweden	Bacteria; __Firmicutes; __Clostridia; __Clostridiales; __Lachnospiraceae; ___Eubacterium_rectale_group	0.983333
Stable	Sweden	Bacteria; __Firmicutes; __Clostridia; __Clostridiales; __Lachnospiraceae; ___Ruminococcus_gnavus_group	1
Stable	Sweden	Bacteria; __Firmicutes; __Clostridia; __Clostridiales; __Lachnospiraceae; __Anaerostipes	1
Stable	Sweden	Bacteria; __Firmicutes; __Clostridia; __Clostridiales; __Lachnospiraceae; __Blautia	1
Stable	Sweden	Bacteria; __Firmicutes; __Clostridia; __Clostridiales; __Lachnospiraceae; __Lachnospiraceae_UCG_008	1
Stable	Sweden	Bacteria; __Firmicutes; __Clostridia; __Clostridiales; __Peptostreptococcaceae; __Intestinibacter	0.966667
Stable	Sweden	Bacteria; __Firmicutes; __Clostridia; __Clostridiales; __Peptostreptococcaceae; __Romboutsia	0.95
Stable	Sweden	Bacteria; __Firmicutes; __Clostridia; __Clostridiales; __Ruminococcaceae; ___Eubacterium_coprostanoligenes_group	0.9
Stable	Sweden	Bacteria; __Firmicutes; __Clostridia; __Clostridiales; __Ruminococcaceae; __Faecalibacterium	0.983333
Stable	Sweden	Bacteria; __Firmicutes; __Clostridia; __Clostridiales; __Ruminococcaceae; __Ruminiclostridium_5	0.966667
Stable	Sweden	Bacteria; __Firmicutes; __Clostridia; __Clostridiales; __Ruminococcaceae; __Ruminococcaceae_UCG_002	0.9
Stable	Sweden	Bacteria; __Firmicutes; __Clostridia; __Clostridiales; __Ruminococcaceae; __Ruminococcus_1	0.9
Stable	Sweden	Bacteria; __Firmicutes; __Clostridia; __Clostridiales; __Ruminococcaceae; __Subdoligranulum	1
Stable	Sweden	Bacteria; __Firmicutes; __Clostridia; __Clostridiales; __Ruminococcaceae; __uncultured	0.9
Stable	Sweden	Bacteria; __Firmicutes; __Erysipelotrichia; __Erysipelotrichales; __Erysipelotrichaceae; __Erysipelotrichaceae_UCG_003	0.9
Stable	Washington	Bacteria; __Actinobacteria; __Actinobacteria; __Actinomycetales; __Actinomycetaceae; __Actinomyces	1
Stable	Washington	Bacteria; __Actinobacteria; __Actinobacteria; __Bifidobacteriales; __Bifidobacteriaceae; __Bifidobacterium	1
Stable	Washington	Bacteria; __Actinobacteria; __Coriobacteriia; __Coriobacteriales; __Coriobacteriaceae; __Eggerthella	1
Stable	Washington	Bacteria; __Firmicutes; __Bacilli; __Lactobacillales; __Enterococcaceae; __Enterococcus	1
Stable	Washington	Bacteria; __Firmicutes; __Bacilli; __Lactobacillales; __Streptococcaceae; __Streptococcus	1
Stable	Washington	Bacteria; __Firmicutes; __Clostridia; __Clostridiales; __Clostridiaceae_1; __Clostridium_sensu_stricto_1	1
Stable	Washington	Bacteria; __Firmicutes; __Clostridia; __Clostridiales; __Family_XIII; __Family_XIII_AD3011_group	1
Stable	Washington	Bacteria; __Firmicutes; __Clostridia; __Clostridiales; __Lachnospiraceae; ___Eubacterium_hallii_group	1
Stable	Washington	Bacteria; __Firmicutes; __Clostridia; __Clostridiales; __Lachnospiraceae; ___Eubacterium_rectale_group	1
Stable	Washington	Bacteria; __Firmicutes; __Clostridia; __Clostridiales; __Lachnospiraceae; ___Ruminococcus_gnavus_group	1
Stable	Washington	Bacteria; __Firmicutes; __Clostridia; __Clostridiales; __Lachnospiraceae; __Anaerostipes	1
Stable	Washington	Bacteria; __Firmicutes; __Clostridia; __Clostridiales; __Lachnospiraceae; __Blautia	1
Stable	Washington	Bacteria; __Firmicutes; __Clostridia; __Clostridiales; __Lachnospiraceae; __Fusicatenibacter	1
Stable	Washington	Bacteria; __Firmicutes; __Clostridia; __Clostridiales; __Lachnospiraceae; __Lachnospiraceae_UCG_008	1
Stable	Washington	Bacteria; __Firmicutes; __Clostridia; __Clostridiales; __Lachnospiraceae; __Roseburia	1
Stable	Washington	Bacteria; __Firmicutes; __Clostridia; __Clostridiales; __Peptostreptococcaceae; __Intestinibacter	1
Stable	Washington	Bacteria; __Firmicutes; __Clostridia; __Clostridiales; __Peptostreptococcaceae; __Romboutsia	1
Stable	Washington	Bacteria; __Firmicutes; __Clostridia; __Clostridiales; __Ruminococcaceae; ___Eubacterium_coprostanoligenes_group	1
Stable	Washington	Bacteria; __Firmicutes; __Clostridia; __Clostridiales; __Ruminococcaceae; __Faecalibacterium	1
Stable	Washington	Bacteria; __Firmicutes; __Clostridia; __Clostridiales; __Ruminococcaceae; __Ruminiclostridium_5	1
Stable	Washington	Bacteria; __Firmicutes; __Clostridia; __Clostridiales; __Ruminococcaceae; __Ruminococcus_2	1
Stable	Washington	Bacteria; __Firmicutes; __Clostridia; __Clostridiales; __Ruminococcaceae; __Subdoligranulum	1
Stable	Washington	Bacteria; __Firmicutes; __Erysipelotrichia; __Erysipelotrichales; __Erysipelotrichaceae; __Erysipelatoclostridium	1
Stable	Washington	Bacteria; __Firmicutes; __Erysipelotrichia; __Erysipelotrichales; __Erysipelotrichaceae; __Erysipelotrichaceae_UCG_003	1
